# Supplementary material for: How do slums change the relationship between urbanization and the carbon intensity of well-being?
Source: PLoS One. 2017 Dec 8;12(12):e0189024. doi: 10.1371/journal.pone.0189024 (PMC5722283; doi:10.1371/journal.pone.0189024)
Supplement: S1 File — This file contains all data used to perform the analyses presented by the authors above. (CSV) [file pone.0189024.s001.csv]

Time	Time Code	Country Name	Country Code	GDP per capita (constant 2010 US$) [NY.GDP.PCAP.KD]	Population ages 0-14 (% of total) [SP.POP.0014.TO.ZS]	Population ages 15-64 (% of total) [SP.POP.1564.TO.ZS]	Population ages 65 and above (% of total) [SP.POP.65UP.TO.ZS]	Population, total [SP.POP.TOTL]	Urban population (% of total) [SP.URB.TOTL.IN.ZS]	Life expectancy at birth, total (years) [SP.DYN.LE00.IN]	CO2 emissions (kt) [EN.ATM.CO2E.KT]	CO2 emissions (metric tons per capita) [EN.ATM.CO2E.PC]
1960	YR1960	Afghanistan	AFG	.	42.1368397	55.06465899	2.798501303	8996351	8.221	32.33756098	414.371	0.046059897
1960	YR1960	Albania	ALB	.	40.15492135	54.43456703	5.410511621	1608800	30.705	62.25436585	2024.184	1.258194928
1960	YR1960	Algeria	DZA	2466.038238	44.53910907	52.23971693	3.221174002	11124888	30.51	46.13512195	6160.56	0.553763777
1960	YR1960	American Samoa	ASM	.	.	.	.	20013	66.211	.	.	.
1960	YR1960	Andorra	AND	.	.	.	.	13411	58.45	.	.	.
1960	YR1960	Angola	AGO	.	44.73789787	52.71967128	2.542430848	5643182	10.435	33.22602439	550.05	0.097471604
1960	YR1960	Antigua and Barbuda	ATG	.	43.42507093	52.49462404	4.080305029	55339	39.656	61.78273171	36.67	0.662642982
1960	YR1960	Argentina	ARG	5605.191722	30.72561693	63.69538886	5.578994208	20619075	73.611	65.21553659	48815.104	2.367473032
1960	YR1960	Armenia	ARM	.	38.65483534	54.99711865	6.348046016	1874120	51.275	65.86346341	.	.
1960	YR1960	Aruba	ABW	.	43.84718968	53.66991939	2.482890926	54211	50.776	65.56936585	.	.
1960	YR1960	Australia	AUS	19306.55297	30.19059726	61.23177268	8.577630053	10276477	81.529	70.81707317	88202.351	8.582936643
1960	YR1960	Austria	AUT	13087.16419	22.23278213	65.61549343	12.15172444	7047539	64.72	68.58560976	30821.135	4.373318828
1960	YR1960	Azerbaijan	AZE	.	39.53166764	55.08436113	5.383971232	3895396	52.663	60.78085366	.	.
1960	YR1960	Bahamas, The	BHS	13895.47356	42.39007377	53.83189687	3.778029362	109528	59.712	62.72904878	410.704	3.749762618
1960	YR1960	Bahrain	BHR	.	41.29301163	55.71549065	2.991497719	162427	82.32	52.09243902	575.719	3.544478443
1960	YR1960	Bangladesh	BGD	370.5941716	41.85242715	55.46524964	2.682323208	48199747	5.135	45.82982927	.	.
1960	YR1960	Barbados	BRB	.	38.08018568	55.10849185	6.81132247	230939	36.777	60.73804878	172.349	0.746296641
1960	YR1960	Belarus	BLR	.	28.81372416	62.82098729	8.365288551	8198000	32.401	67.70809756	.	.
1960	YR1960	Belgium	BEL	13170.56265	23.51039803	64.61567746	11.87392451	9153489	92.46	69.70195122	91000.272	9.941594074
1960	YR1960	Belize	BLZ	1072.466343	45.27719847	50.57460028	4.148201251	92064	54.028	59.96136585	44.004	0.477971846
1960	YR1960	Benin	BEN	520.40418	38.5320169	56.44660231	5.02138079	2431622	9.275	37.28641463	161.348	0.066354063
1960	YR1960	Bermuda	BMU	27838.39304	.	.	.	44400	100	.	157.681	3.551373874
1960	YR1960	Bhutan	BTN	.	42.09988893	55.5408262	2.35928487	223288	3.596	34.52339024	.	.
1960	YR1960	Bolivia	BOL	1304.698762	42.31971255	53.08463715	4.595650299	3693449	36.762	42.11831707	1004.758	0.27203787
1960	YR1960	Bosnia and Herzegovina	BIH	.	37.99042555	58.56687669	3.442697761	3225668	19.04	60.27073171	.	.
1960	YR1960	Botswana	BWA	390.8297253	45.67936067	50.34505635	3.975582974	524552	3.06	50.54773171	.	.
1960	YR1960	Brazil	BRA	3424.997089	43.141658	53.70785167	3.150490321	72207554	46.139	54.21302439	46908.264	0.649630979
1960	YR1960	British Virgin Islands	VGB	.	.	.	.	8033	12.228	.	.	.
1960	YR1960	Brunei Darussalam	BRN	.	43.47054866	52.5903725	3.939078843	81745	43.401	62.50036585	333.697	4.082170163
1960	YR1960	Bulgaria	BGR	.	26.09358286	66.33123349	7.575183643	7867374	37.1	69.24756098	22295.36	2.833901121
1960	YR1960	Burkina Faso	BFA	232.0863421	41.32014906	56.34822359	2.331627354	4829288	4.7	34.47790244	44.004	0.009111902
1960	YR1960	Burundi	BDI	214.1369545	43.58254855	53.46968134	2.947770114	2786106	2.077	41.23604878	.	.
1960	YR1960	Cabo Verde	CPV	.	42.14719984	52.81399832	5.038801839	202310	16.679	48.85641463	22.002	0.108753893
1960	YR1960	Cambodia	KHM	.	45.74302256	51.73230672	2.524670722	5722370	10.285	41.23202439	234.688	0.041012378
1960	YR1960	Cameroon	CMR	900.573077	39.94934188	56.44800462	3.602653495	5176268	13.937	41.5237561	271.358	0.052423483
1960	YR1960	Canada	CAN	17664.2048	33.73921625	58.58088826	7.679895493	17909009	69.061	71.13317073	192895.201	10.77084729
1960	YR1960	Cayman Islands	CYM	.	.	.	.	7865	100	.	11.001	1.398728544
1960	YR1960	Central African Republic	CAF	601.8524935	38.24389361	57.45995366	4.296152731	1503508	20.1	36.48263415	88.008	0.058535106
1960	YR1960	Chad	TCD	696.2769275	40.97247695	55.20531931	3.822203743	3001593	6.695	38.00819512	55.005	0.018325269
1960	YR1960	Channel Islands	CHI	.	21.51891793	65.31438494	13.16669713	109420	38.7	70.63978049	.	.
1960	YR1960	Chile	CHL	3806.805729	39.31648875	55.89224564	4.791265612	7716625	67.836	57.2635122	13490.893	1.74828931
1960	YR1960	China	CHN	191.7911758	39.56856424	56.72757165	3.703864109	667070000	16.203	43.77836585	780726.302	1.170381372
1960	YR1960	Colombia	COL	2213.222868	46.44194859	50.38567368	3.172377729	16480383	45.033	56.7167561	16409.825	0.995718667
1960	YR1960	Comoros	COM	.	41.31257162	55.4889311	3.198497287	191121	12.551	41.44243902	11.001	0.057560394
1960	YR1960	Congo, Dem. Rep.	COD	988.9815717	43.36421928	53.70124744	2.934533279	15248251	22.3	41.01804878	2321.211	0.152228016
1960	YR1960	Congo, Rep.	COG	1429.997717	41.19376796	55.21461214	3.591619907	1037220	31.601	48.58112195	223.687	0.21566013
1960	YR1960	Costa Rica	CRI	2856.531178	44.72168877	52.25672148	3.02158975	1333040	34.254	60.57619512	491.378	0.368614595
1960	YR1960	Cote d'Ivoire	CIV	1205.260633	42.95648089	54.61678994	2.426729171	3558988	17.679	36.87241463	462.042	0.129823984
1960	YR1960	Croatia	HRV	.	27.50993767	65.55935958	6.930702752	4140000	30.154	64.60865854	.	.
1960	YR1960	Cuba	CUB	.	35.0605471	60.28764335	4.651809551	7141135	58.401	63.90465854	13699.912	1.918450218
1960	YR1960	Curacao	CUW	.	41.22230012	53.90693314	4.870766734	124826	74.71	.	.	.
1960	YR1960	Cyprus	CYP	.	36.70762571	57.38903531	5.903338977	572930	35.628	69.59392683	887.414	1.548904753
1960	YR1960	Czech Republic	CZE	.	25.73598408	64.90831722	9.355698695	9602006	59.548	70.34878049	.	.
1960	YR1960	Denmark	DNK	21075.59952	25.20778302	64.1895911	10.60262588	4579603	73.687	72.17658537	29779.707	6.502683093
1960	YR1960	Djibouti	DJI	.	43.3581233	54.32708403	2.314792673	83636	50.325	44.02126829	40.337	0.482292314
1960	YR1960	Dominica	DMA	.	.	.	.	60011	37.846	.	11.001	0.183316392
1960	YR1960	Dominican Republic	DOM	1276.40457	48.20056939	49.22271786	2.576712744	3294042	30.229	51.84526829	1041.428	0.316155046
1960	YR1960	Ecuador	ECU	2244.446381	43.40348253	51.89944011	4.697077361	4545550	33.878	53.215	1763.827	0.388033791
1960	YR1960	Egypt, Arab Rep.	EGY	631.12839	42.15754297	53.96887074	3.873586286	26996533	37.864	48.01370732	16054.126	0.59467362
1960	YR1960	El Salvador	SLV	.	44.87467692	51.77836758	3.346955499	2762899	38.345	49.94792683	619.723	0.224301721
1960	YR1960	Equatorial Guinea	GNQ	.	37.82189619	57.21458701	4.9635168	255323	25.537	36.73304878	22.002	0.0861732
1960	YR1960	Eritrea	ERI	.	43.46239081	53.77494381	2.762665377	1397491	9.751	38.40421951	.	.
1960	YR1960	Estonia	EST	.	23.09990229	66.3539113	10.54618641	1211537	57.533	67.90290244	.	.
1960	YR1960	Ethiopia	ETH	.	43.45965953	53.90003231	2.640308157	22151278	6.433	38.40570732	352.032	0.015892176
1960	YR1960	Faroe Islands	FRO	.	.	.	.	34661	21.383	.	58.672	1.692738236
1960	YR1960	Fiji	FJI	1774.205738	48.32607159	49.53607907	2.137849339	393386	29.681	55.9584878	194.351	0.49404656
1960	YR1960	Finland	FIN	12195.32806	30.40666668	62.2652827	7.32805062	4429634	55.29	68.8197561	15104.373	3.409846728
1960	YR1960	France	FRA	12991.26772	26.26556631	62.14705745	11.58737624	46814237	61.88	69.86829268	271218.654	5.793507945
1960	YR1960	French Polynesia	PYF	.	43.14385983	54.03965367	2.8164865	78076	42.281	56.35704878	36.67	0.469670577
1960	YR1960	Gabon	GAB	4377.376009	31.17768198	61.89120645	6.931111574	499184	17.398	39.57012195	132.012	0.264455592
1960	YR1960	Gambia, The	GMB	.	38.99621665	58.85526516	2.148518188	367928	12.129	32.04221951	18.335	0.04983312
1960	YR1960	Georgia	GEO	.	28.60566612	62.75324605	8.641087822	3645600	43.069	63.43185366	.	.
1960	YR1960	Germany	DEU	.	21.44996787	67.07603943	11.47399271	72814900	71.384	69.31002439	.	.
1960	YR1960	Ghana	GHA	1053.267218	44.32876994	53.27991712	2.391312942	6652287	23.252	45.83146341	1463.133	0.219944359
1960	YR1960	Gibraltar	GIB	.	.	.	.	23394	100	.	47.671	2.037744721
1960	YR1960	Greece	GRC	6779.886783	27.35264734	65.59891283	7.048439829	8331725	55.936	68.16390244	9405.855	1.128920482
1960	YR1960	Greenland	GRL	.	.	.	.	32500	58.534	.	223.687	6.882676923
1960	YR1960	Grenada	GRD	.	49.09813173	46.01698027	4.884888004	89869	30.332	59.81592683	22.002	0.24482302
1960	YR1960	Guam	GUM	.	40.02577088	58.34107459	1.633154535	66742	50.147	61.22634146	.	.
1960	YR1960	Guatemala	GTM	1461.763385	45.93142262	51.43773777	2.630839611	4210747	31.121	46.70146341	1345.789	0.319608136
1960	YR1960	Guinea	GIN	.	40.4034596	56.153406	3.443134403	3577409	10.472	34.88639024	410.704	0.114804877
1960	YR1960	Guinea-Bissau	GNB	.	40.36362221	56.70699162	2.929386171	616409	13.6	37.84043902	18.335	0.029744861
1960	YR1960	Guyana	GUY	1669.273052	46.55476646	50.03926068	3.405972869	571819	29.009	60.27873171	660.06	1.154316313
1960	YR1960	Haiti	HTI	.	40.27622765	56.50124581	3.222526544	3866159	15.593	42.10009756	286.026	0.073981955
1960	YR1960	Honduras	HND	1095.990405	46.29647161	50.46798425	3.235544141	2038637	22.747	46.28831707	616.056	0.30219014
1960	YR1960	Hong Kong SAR, China	HKG	.	40.59334716	56.66404692	2.742605916	3075605	85.2	66.96168293	2955.602	0.960982311
1960	YR1960	Hungary	HUN	.	25.32817412	65.68266007	8.989165802	9983967	55.911	68.00317073	45371.791	4.544465241
1960	YR1960	Iceland	ISL	11700.55241	34.89111121	57.06182514	8.047063648	175574	80.3	73.42317073	1213.777	6.913193297
1960	YR1960	India	IND	304.2318925	40.30470698	56.63593834	3.059354676	449480608	17.924	41.1695122	120581.961	0.268269551
1960	YR1960	Indonesia	IDN	690.0428501	39.86918475	56.5466441	3.584171156	87792515	14.586	48.64031707	21404.279	0.243805283
1960	YR1960	Iran, Islamic Rep.	IRN	2510.998468	42.73196901	53.25430071	4.013730284	21906903	33.735	44.9455122	37392.399	1.706877462
1960	YR1960	Iraq	IRQ	.	41.45296396	55.43416307	3.112872973	7289761	42.899	48.03068293	8265.418	1.133839367
1960	YR1960	Ireland	IRL	.	30.91984366	57.92988225	11.15027409	2828600	45.822	69.7965122	11180.683	3.952726791
1960	YR1960	Isle of Man	IMN	.	.	.	.	48442	55.123	.	.	.
1960	YR1960	Israel	ISR	7801.225205	36.46097951	58.87618912	4.662831375	2114020	76.848	.	6468.588	3.059851846
1960	YR1960	Italy	ITA	10867.70348	25.07430311	65.43112813	9.494568756	50199700	59.361	69.12390244	109357.274	2.178444772
1960	YR1960	Jamaica	JAM	.	41.45556093	54.22532876	4.31911031	1628252	33.769	64.30807317	1470.467	0.903095467
1960	YR1960	Japan	JPN	8607.657082	30.26389982	64.11530291	5.620797276	92500572	63.272	67.66609756	232781.16	2.516537519
1960	YR1960	Jordan	JOR	.	43.54432308	52.19193849	4.263738433	932257	50.879	52.68526829	744.401	0.798493334
1960	YR1960	Kazakhstan	KAZ	.	36.23870548	58.06291517	5.698379352	9714260	44.198	58.36758537	.	.
1960	YR1960	Kenya	KEN	538.4429935	46.43846602	49.88406552	3.677468466	8105440	7.362	46.36241463	2427.554	0.299496881
1960	YR1960	Kiribati	KIR	.	45.13860258	51.03436568	3.827031746	41233	16.29	49.21597561	.	.
1960	YR1960	Korea, Dem. People�s Rep.	PRK	.	37.73277828	59.05876275	3.208458973	11424176	40.195	51.07717073	.	.
1960	YR1960	Korea, Rep.	KOR	944.2924483	43.18211361	53.40184598	3.416040413	25012374	27.71	53.00180488	12552.141	0.501837251
1960	YR1960	Kosovo	XKX	.	.	.	.	947000	.	.	.	.
1960	YR1960	Kuwait	KWT	.	34.55852354	63.4475443	1.993932156	269618	74.893	60.51929268	7803.376	28.94234064
1960	YR1960	Kyrgyz Republic	KGZ	.	36.29411274	56.62374838	7.082138876	2172300	34.181	56.12807317	.	.
1960	YR1960	Lao PDR	LAO	.	42.14473506	55.24622612	2.609038821	2120896	7.946	43.20446341	80.674	0.038037697
1960	YR1960	Latvia	LVA	.	22.04127938	67.38436485	10.57435577	2120979	52.867	69.78682927	.	.
1960	YR1960	Lebanon	LBN	.	41.6107918	52.43860413	5.950604069	1804926	42.343	63.28012195	2581.568	1.430290217
1960	YR1960	Lesotho	LSO	257.2292983	43.0592855	52.6670667	4.273647796	851591	3.512	46.50095122	.	.
1960	YR1960	Liberia	LBR	1273.484096	41.44814887	56.17644355	2.375407587	1120313	18.632	34.78317073	165.015	0.147293658
1960	YR1960	Libya	LBY	.	41.74723163	54.36700895	3.885759419	1448417	27.323	42.64119512	693.063	0.478496869
1960	YR1960	Liechtenstein	LIE	.	.	.	.	16495	20.437	.	.	.
1960	YR1960	Lithuania	LTU	.	27.13791931	64.93646263	7.925618062	2778550	39.46	69.84731707	.	.
1960	YR1960	Luxembourg	LUX	27085.59103	21.18199041	67.99369334	10.82431625	313970	69.556	68.44639024	11518.047	36.6851833
1960	YR1960	Macao SAR, China	MAC	.	41.81208134	53.22176929	4.966149372	167796	95.289	64.65892683	51.338	0.30595485
1960	YR1960	Macedonia, FYR	MKD	.	37.99224407	57.31140678	4.69634915	1488667	34.02	60.62280488	.	.
1960	YR1960	Madagascar	MDG	716.0817712	42.68918944	54.04872324	3.262087319	5099373	10.642	39.97468293	399.703	0.078382774
1960	YR1960	Malawi	MWI	241.1860851	44.70801513	52.57313957	2.718845298	3618595	4.39	37.77363415	.	.
1960	YR1960	Malaysia	MYS	1408.645989	45.47421598	51.09494715	3.430836868	8157106	26.598	59.47534146	.	.
1960	YR1960	Maldives	MDV	.	38.42491128	58.98517027	2.589918453	89887	11.173	37.3137561	.	.
1960	YR1960	Mali	MLI	.	40.82471508	56.90423507	2.271049842	5263733	11.066	28.21160976	121.011	0.022989578
1960	YR1960	Malta	MLT	.	38.94149595	53.78514063	7.273363421	326550	90.129	68.59529268	341.031	1.044345429
1960	YR1960	Marshall Islands	MHL	.	.	.	.	14662	35.584	.	.	.
1960	YR1960	Mauritania	MRT	791.0853581	44.61480736	53.44478004	1.9404126	858168	6.88	43.48309756	36.67	0.042730561
1960	YR1960	Mauritius	MUS	.	46.60534557	50.9185286	2.476125832	659351	33.177	58.74521951	179.683	0.272514943
1960	YR1960	Mexico	MEX	3686.395013	45.92982543	50.70644996	3.36372461	38174112	50.753	57.06563415	63116.404	1.653382376
1960	YR1960	Micronesia, Fed. Sts.	FSM	.	45.38024564	51.07438759	3.545366774	44537	22.312	57.58658537	.	.
1960	YR1960	Moldova	MDA	.	31.7860911	62.03443981	6.17946909	2544000	23.424	61.81278049	.	.
1960	YR1960	Monaco	MCO	.	.	.	.	22452	100	.	.	.
1960	YR1960	Mongolia	MNG	.	36.99677134	58.17572906	4.827499594	955505	35.679	48.36880488	1294.451	1.354729698
1960	YR1960	Montenegro	MNE	.	34.83144684	59.00150386	6.167049299	480579	18.788	63.70560976	.	.
1960	YR1960	Morocco	MAR	.	44.70546858	52.31276522	2.981766199	12328532	29.357	48.44663415	3641.331	0.295358036
1960	YR1960	Mozambique	MOZ	.	42.95229401	54.30540847	2.742297523	7388695	4.769	35.00370732	1884.838	0.255097551
1960	YR1960	Myanmar	MMR	158.8301077	40.73771987	55.82708631	3.435193818	20986123	19.226	42.73639024	2717.247	0.129478275
1960	YR1960	Namibia	NAM	.	41.63231233	54.66870469	3.698982979	602544	17.909	46.88141463	.	.
1960	YR1960	Nauru	NRU	.	.	.	.	4433	100	.	.	.
1960	YR1960	Nepal	NPL	267.0736069	40.3125168	57.15499069	2.532492511	10063011	3.48	35.17082927	80.674	0.008016885
1960	YR1960	Netherlands	NLD	16354.54003	30.05630189	61.0339042	8.909793911	11486631	59.752	73.39268293	73505.015	6.39917962
1960	YR1960	New Caledonia	NCL	.	37.35651327	58.9935431	3.64994363	79000	37.36	58.63902439	861.745	10.90816456
1960	YR1960	New Zealand	NZL	.	32.88687403	58.47747234	8.635653635	2371800	75.998	71.23658537	11543.716	4.867069736
1960	YR1960	Nicaragua	NIC	1527.67075	47.34690221	50.11227256	2.540825233	1774699	39.581	46.99882927	531.715	0.299608553
1960	YR1960	Niger	NER	612.2551916	48.29489454	50.57457527	1.130530187	3388764	5.793	34.99773171	29.336	0.008656844
1960	YR1960	Nigeria	NGA	1299.949249	41.60879353	55.56852867	2.822677803	45137812	15.41	36.975	3406.643	0.075472045
1960	YR1960	Northern Mariana Islands	MNP	.	.	.	.	10035	51.219	.	.	.
1960	YR1960	Norway	NOR	23176.95714	25.92832338	63.03465702	11.03701961	3581239	49.92	73.5497561	13102.191	3.658563698
1960	YR1960	Oman	OMN	.	43.64483271	53.36807192	2.987095371	551740	16.4	42.66707317	.	.
1960	YR1960	Pakistan	PAK	304.710688	39.16268205	56.5103933	4.326924651	44908293	22.104	45.28695122	14154.62	0.315189446
1960	YR1960	Palau	PLW	.	.	.	.	9642	56.823	.	14.668	1.521261149
1960	YR1960	Panama	PAN	2119.382377	43.8591923	52.52387413	3.616933573	1132921	41.249	60.88170732	997.424	0.88040031
1960	YR1960	Papua New Guinea	PNG	772.8366041	42.3522525	54.86937982	2.778367684	2010677	3.725	41.98104878	179.683	0.089364428
1960	YR1960	Paraguay	PRY	1025.516599	47.90593181	48.89532944	3.198738751	1902875	35.569	63.79370732	304.361	0.159947973
1960	YR1960	Peru	PER	2684.239581	43.65261096	52.91050105	3.436887984	10061515	46.811	47.69158537	8173.743	0.812376963
1960	YR1960	Philippines	PHL	1059.334735	47.00079644	49.8900945	3.109109058	26273025	30.297	57.81192683	8335.091	0.317249003
1960	YR1960	Poland	POL	.	33.55461294	60.75097506	5.694412006	29637450	47.892	67.6804878	199767.159	6.740362582
1960	YR1960	Portugal	PRT	4506.050489	29.28289287	62.72889804	7.988209091	8857716	34.955	62.80892683	8225.081	0.928578089
1960	YR1960	Puerto Rico	PRI	6191.336277	42.63027632	52.14776041	5.221963262	2358000	44.547	68.71960976	.	.
1960	YR1960	Qatar	QAT	.	41.35573189	55.7044572	2.939810907	47384	85.275	61.22760976	176.016	3.714671619
1960	YR1960	Romania	ROU	.	28.874963	64.29662201	6.828414985	18406905	34.209	65.64243902	53450.192	2.903812021
1960	YR1960	Russian Federation	RUS	.	30.36628862	63.54848321	6.085228162	119897000	53.731	66.05529268	.	.
1960	YR1960	Rwanda	RWA	331.6444339	47.77223099	49.25575129	2.972017721	2933428	2.6	42.24929268	106.343	0.036252125
1960	YR1960	Samoa	WSM	.	49.56187987	48.4334444	2.004675736	108646	18.926	49.9695122	14.668	0.135007271
1960	YR1960	San Marino	SMR	.	.	.	.	15397	48.9	.	.	.
1960	YR1960	Sao Tome and Principe	STP	.	32.85294072	63.16903491	3.978024372	64253	16.073	50.45136585	11.001	0.171213795
1960	YR1960	Saudi Arabia	SAU	.	43.14460232	53.23357981	3.621817876	4086539	31.25	45.66626829	2676.91	0.655055537
1960	YR1960	Senegal	SEN	1079.355064	43.90683524	53.47029032	2.622874444	3206749	23	38.206	828.742	0.258436816
1960	YR1960	Serbia	SRB	.	.	.	.	.	.	.	.	.
1960	YR1960	Seychelles	SYC	2829.640659	38.73134328	55.22628792	6.042368801	41700	27.673	.	.	.
1960	YR1960	Sierra Leone	SLE	376.2708664	38.9201649	58.24240023	2.837434864	2297110	17.352	30.33153659	715.065	0.311288967
1960	YR1960	Singapore	SGP	3389.555833	43.22307582	54.73220639	2.044717792	1646400	100	65.65982927	1393.46	0.846367833
1960	YR1960	Sint Maarten (Dutch part)	SXM	.	.	.	.	.	100	.	.	.
1960	YR1960	Slovak Republic	SVK	.	31.46327083	61.76063596	6.776093209	4068095	33.464	69.92365854	.	.
1960	YR1960	Slovenia	SVN	.	27.66158863	64.5599466	7.778464765	1584720	28.204	68.97804878	.	.
1960	YR1960	Solomon Islands	SLB	.	42.59498074	54.74012862	2.664890639	117866	5.768	49.38170732	11.001	0.093334804
1960	YR1960	Somalia	SOM	.	42.59450563	54.4437901	2.961704271	2755947	17.312	36.96587805	84.341	0.030603274
1960	YR1960	South Africa	ZAF	4543.613624	41.35287255	54.87404232	3.773085129	17396367	46.619	52.2262439	97934.569	5.629598927
1960	YR1960	South Sudan	SSD	.	41.63406823	55.65828763	2.707644141	2955152	8.748	31.72270732	.	.
1960	YR1960	Spain	ESP	7359.957432	27.37084772	64.43717099	8.19198129	30455000	56.567	69.10926829	48928.781	1.606592711
1960	YR1960	Sri Lanka	LKA	.	42.03169767	53.446809	4.521493332	9896000	16.431	59.73226829	2258.872	0.228261116
1960	YR1960	St. Kitts and Nevis	KNA	.	.	.	.	51195	27.644	.	11.001	0.214884266
1960	YR1960	St. Lucia	LCA	.	44.62774064	51.08401838	4.288240987	89897	21.46	57.3037561	14.668	0.16316451
1960	YR1960	St. Martin (French part)	MAF	.	.	.	.	4279	.	.	.	.
1960	YR1960	St. Vincent and the Grenadines	VCT	1752.470574	49.59665963	46.36870128	4.034639094	80949	25.943	57.72080488	11.001	0.135900382
1960	YR1960	Sudan	SDN	887.7941085	44.99457949	51.77023871	3.235181804	7544491	10.746	48.18763415	1360.457	0.129783714
1960	YR1960	Suriname	SUR	.	47.58971742	48.2735907	4.136691888	289966	47.26	59.68012195	432.706	1.49226461
1960	YR1960	Swaziland	SWZ	.	45.20210554	52.04597135	2.75192311	349174	3.913	44.23878049	33.003	0.094517347
1960	YR1960	Sweden	SWE	18142.87588	22.43250724	65.8082553	11.75923747	7484656	72.49	73.00560976	49222.141	6.576406584
1960	YR1960	Switzerland	CHE	.	24.14657302	65.66926945	10.18415753	5327827	51.019	71.31341463	19523.108	3.664365979
1960	YR1960	Syrian Arab Republic	SYR	.	46.47612163	49.52751846	3.996359909	4573512	36.807	51.99685366	3223.293	0.704774143
1960	YR1960	Tajikistan	TJK	.	39.89074468	55.33382718	4.775428143	2087038	33.168	56.15353659	.	.
1960	YR1960	Tanzania	TZA	.	45.80842517	51.81619309	2.375381743	10074507	5.246	43.65387805	828.742	0.082261296
1960	YR1960	Thailand	THA	570.8570399	42.73486956	53.95029597	3.314834467	27397175	19.672	54.69931707	3714.671	0.135585914
1960	YR1960	Timor-Leste	TLS	.	41.60776078	55.8329833	2.559255926	499950	10.091	33.73712195	.	.
1960	YR1960	Togo	TGO	349.0495545	42.96111452	53.82777617	3.211109304	1580513	10.098	40.27282927	66.006	0.04176239
1960	YR1960	Tonga	TON	.	45.40510706	51.17936397	3.415528969	61601	17.552	61.36502439	11.001	0.178584763
1960	YR1960	Trinidad and Tobago	TTO	5039.087573	42.80636292	53.66921279	3.524424293	848479	17.349	62.65758537	2581.568	3.042583258
1960	YR1960	Tunisia	TUN	.	43.47646917	52.79259032	3.73094051	4176266	37.511	42.0097561	1727.157	0.413564893
1960	YR1960	Turkey	TUR	3174.943125	41.90169374	54.90796176	3.190344496	27472331	31.515	45.38441463	16820.529	0.612271634
1960	YR1960	Turkmenistan	TKM	.	39.85216353	54.9467397	5.201096767	1603258	46.412	54.45868293	.	.
1960	YR1960	Turks and Caicos Islands	TCA	.	.	.	.	5726	47.679	.	.	.
1960	YR1960	Tuvalu	TUV	.	.	.	.	6104	15.895	.	.	.
1960	YR1960	Uganda	UGA	.	45.90222111	51.49190936	2.605869526	6788214	4.417	43.98356098	421.705	0.062123115
1960	YR1960	Ukraine	UKR	.	27.25130185	65.61622341	7.132474738	42662149	46.792	68.29953659	.	.
1960	YR1960	United Arab Emirates	ARE	.	44.69309325	51.88051903	3.426387719	92634	73.5	52.28870732	11.001	0.118757692
1960	YR1960	United Kingdom	GBR	13869.05729	23.14608293	65.09292584	11.76099124	52400000	78.444	71.12682927	584299.78	11.15075916
1960	YR1960	United States	USA	17036.88517	30.68721256	60.18715139	9.125636051	180671000	69.996	69.77073171	2890696.1	15.99977916
1960	YR1960	Uruguay	URY	5474.621528	27.85987519	63.97984599	8.160278825	2538651	80.241	67.89639024	4319.726	1.701583242
1960	YR1960	Uzbekistan	UZB	.	39.6665042	54.42246692	5.911028876	8549493	33.978	58.69404878	.	.
1960	YR1960	Vanuatu	VUT	.	46.19224792	51.33675568	2.470996405	63699	10.404	46.4874878	.	.
1960	YR1960	Venezuela, RB	VEN	12449.49942	45.79788966	51.89518104	2.306929294	8146847	61.613	59.28512195	57069.521	7.005105288
1960	YR1960	Vietnam	VNM	.	40.13482263	55.14314401	4.722033359	34743000	14.7	59.06702439	7491.681	0.215631379
1960	YR1960	Virgin Islands (U.S.)	VIR	.	39.14290026	53.60494945	7.252150294	32000	56.477	66.22485366	.	.
1960	YR1960	West Bank and Gaza	PSE	.	.	.	.	.	.	.	.	.
1960	YR1960	Yemen, Rep.	YEM	.	42.53953155	54.0408748	3.419593649	5172135	9.1	34.36380488	3633.997	0.702610624
1960	YR1960	Zambia	ZMB	1508.442691	45.41474347	52.0718946	2.513361924	3044846	18.145	45.10980488	.	.
1960	YR1960	Zimbabwe	ZWE	893.9087133	45.28526548	51.35005386	3.36468066	3747369	12.608	51.54197561	.	.
1961	YR1961	Afghanistan	AFG	.	42.44514204	54.74731323	2.807544734	9166764	8.508	32.78697561	491.378	0.053604304
1961	YR1961	Albania	ALB	.	40.54095735	54.06845009	5.390592562	1659800	30.943	63.27346341	2280.874	1.374186047
1961	YR1961	Algeria	DZA	2078.221933	45.0386366	51.65482537	3.306538029	11404859	31.797	46.59031707	6065.218	0.531809994
1961	YR1961	American Samoa	ASM	.	.	.	.	20486	66.641	.	.	.
1961	YR1961	Andorra	AND	.	.	.	.	14375	60.983	.	.	.
1961	YR1961	Angola	AGO	.	45.19294548	52.23266929	2.574385228	5753024	10.798	33.5477561	454.708	0.079038085
1961	YR1961	Antigua and Barbuda	ATG	.	43.29937304	52.63251639	4.068110573	56144	39.04	62.19541463	47.671	0.849084497
1961	YR1961	Argentina	ARG	5815.233557	30.66018895	63.61890905	5.720901994	20953077	74.217	65.3385122	51180.319	2.442615898
1961	YR1961	Armenia	ARM	.	39.78292972	54.11644968	6.100620606	1941491	52.147	66.28439024	.	.
1961	YR1961	Aruba	ABW	.	43.35834626	54.05678416	2.584869584	55438	50.761	65.98802439	.	.
1961	YR1961	Australia	AUS	19394.61617	30.26370949	61.13921355	8.597076968	10483000	81.941	70.97317073	90589.568	8.641569017
1961	YR1961	Austria	AUT	13736.38139	22.46090712	65.20101835	12.33807453	7086299	64.814	69.57731707	31862.563	4.496361641
1961	YR1961	Azerbaijan	AZE	.	40.72510371	53.9809494	5.293946883	4030320	52.364	60.99639024	.	.
1961	YR1961	Bahamas, The	BHS	14632.26375	42.42971818	53.88244084	3.687840984	115108	60.454	63.0725122	546.383	4.746698752
1961	YR1961	Bahrain	BHR	.	42.53278855	54.63447175	2.832739705	167894	82.337	53.46056098	1771.161	10.54928109
1961	YR1961	Bangladesh	BGD	382.0047722	42.26171774	55.05194685	2.686335408	49592802	5.278	46.45792683	.	.
1961	YR1961	Barbados	BRB	.	38.44516959	54.66121082	6.893619593	231678	36.849	61.21509756	194.351	0.838884141
1961	YR1961	Belarus	BLR	.	29.45869033	62.22687122	8.31443845	8271216	33.522	68.21265854	.	.
1961	YR1961	Belgium	BEL	13780.39357	23.77808372	64.20005101	12.02186527	9183948	92.554	70.52097561	92793.435	10.10387199
1961	YR1961	Belize	BLZ	1093.586874	45.90562073	49.91499741	4.179381857	94703	53.72	60.51278049	36.67	0.387210542
1961	YR1961	Benin	BEN	529.2973386	38.97258044	56.04300637	4.98441319	2465867	9.856	37.73885366	128.345	0.05204863
1961	YR1961	Bermuda	BMU	28436.71658	.	.	.	45500	100	.	176.016	3.868483516
1961	YR1961	Bhutan	BTN	.	42.25050018	55.3796556	2.369844224	228918	3.792	34.88673171	.	.
1961	YR1961	Bolivia	BOL	1306.590629	42.47491177	52.99623115	4.528857077	3764813	37.059	42.43343902	1041.428	0.276621442
1961	YR1961	Bosnia and Herzegovina	BIH	.	37.98592837	58.47782736	3.536244276	3288602	19.686	60.93604878	.	.
1961	YR1961	Botswana	BWA	405.7986383	46.22884361	49.86849673	3.902659661	537249	3.097	50.90763415	.	.
1961	YR1961	Brazil	BRA	3668.024485	43.30034918	53.5014859	3.198164918	74351763	47.122	54.7267561	49203.806	0.661770535
1961	YR1961	British Virgin Islands	VGB	.	.	.	.	8155	12.618	.	.	.
1961	YR1961	Brunei Darussalam	BRN	.	44.0721529	52.02112248	3.906724613	85596	45.228	63.04895122	304.361	3.555785317
1961	YR1961	Bulgaria	BGR	.	25.84071825	66.45590088	7.703380878	7943118	38.782	70.19560976	25973.361	3.269920074
1961	YR1961	Burkina Faso	BFA	238.2505972	41.62410258	55.98278095	2.393116468	4894580	4.796	34.93863415	91.675	0.018729901
1961	YR1961	Burundi	BDI	181.2176775	43.87118062	53.15625147	2.972567901	2839666	2.115	41.54546341	.	.
1961	YR1961	Cabo Verde	CPV	.	43.02860805	52.04121269	4.930179262	205956	16.948	49.04797561	22.002	0.106828643
1961	YR1961	Cambodia	KHM	.	45.96305305	51.49150819	2.545438757	5873015	10.293	41.35768293	286.026	0.048701732
1961	YR1961	Cameroon	CMR	892.4465467	40.1998134	56.16607864	3.634107951	5285231	14.488	41.96534146	282.359	0.053424155
1961	YR1961	Canada	CAN	17861.9356	33.86312254	58.45463167	7.682245792	18271000	69.668	71.34609756	194182.318	10.62789765
1961	YR1961	Cayman Islands	CYM	.	.	.	.	8026	100	.	11.001	1.370670321
1961	YR1961	Central African Republic	CAF	621.0420386	38.63821395	57.06759036	4.294195695	1529227	20.751	36.89570732	88.008	0.057550645
1961	YR1961	Chad	TCD	692.4529851	41.31566436	54.84886557	3.835470068	3060355	6.962	38.2644878	51.338	0.016775178
1961	YR1961	Channel Islands	CHI	.	21.60979719	65.17359759	13.21660522	110399	38.436	70.73441463	.	.
1961	YR1961	Chile	CHL	3918.367037	39.41124865	55.73043169	4.858319658	7890156	68.66	57.65941463	14473.649	1.834393262
1961	YR1961	China	CHN	140.9134962	39.62549228	56.6483345	3.726173227	660330000	16.708	44.09870732	552066.85	0.836046901
1961	YR1961	Colombia	COL	2260.898617	46.62735911	50.17709305	3.195547839	16982315	46.327	57.24773171	18217.656	1.072742792
1961	YR1961	Comoros	COM	.	41.87669659	54.93229078	3.191012625	194139	13.348	41.83953659	11.001	0.056665585
1961	YR1961	Congo, Dem. Rep.	COD	859.7042657	43.48671256	53.5854206	2.927866846	15637733	22.523	41.23353659	2357.881	0.15078151
1961	YR1961	Congo, Rep.	COG	1510.257922	41.48373619	54.8808348	3.635429011	1064111	32.318	49.23004878	267.691	0.251563042
1961	YR1961	Costa Rica	CRI	2729.157648	44.95414703	52.01614858	3.029704389	1381917	34.329	61.28856098	491.378	0.355577072
1961	YR1961	Cote d'Ivoire	CIV	1276.476506	43.22044933	54.34075803	2.43879265	3694205	18.911	37.56307317	553.717	0.149888
1961	YR1961	Croatia	HRV	.	27.34085147	65.56288191	7.096266621	4171672	31.04	65.0155122	.	.
1961	YR1961	Cuba	CUB	.	35.0290391	60.24761085	4.72335005	7289826	58.588	64.51643902	12181.774	1.671065126
1961	YR1961	Curacao	CUW	.	41.36845877	53.82308495	4.808456278	126125	75.102	.	.	.
1961	YR1961	Cyprus	CYP	.	36.5868892	57.30740204	6.105708759	576395	36.175	69.92782927	865.412	1.501421768
1961	YR1961	Czech Republic	CZE	.	25.26843896	65.13496882	9.596592218	9586651	60.063	70.51268293	.	.
1961	YR1961	Denmark	DNK	22263.99853	24.96582703	64.27108034	10.76309263	4611687	74.417	72.43829268	31734.218	6.881260155
1961	YR1961	Djibouti	DJI	.	43.503808	54.18540532	2.310786684	88498	51.448	44.45134146	44.004	0.497231576
1961	YR1961	Dominica	DMA	.	.	.	.	61032	37.912	.	11.001	0.180249705
1961	YR1961	Dominican Republic	DOM	1205.786403	48.50484353	48.91179547	2.583361003	3406299	31.141	52.5782439	1030.427	0.302506327
1961	YR1961	Ecuador	ECU	2215.091771	43.6567149	51.66597924	4.677305858	4676859	34.466	53.82029268	1646.483	0.352048886
1961	YR1961	Egypt, Arab Rep.	EGY	641.1322044	42.53317173	53.55249678	3.914331495	27744712	38.272	48.58158537	17088.22	0.615909078
1961	YR1961	El Salvador	SLV	.	45.14683952	51.51643899	3.336721487	2843240	38.516	50.61226829	583.053	0.205066403
1961	YR1961	Equatorial Guinea	GNQ	.	38.12363148	56.92245904	4.953909487	258947	26.144	37.0324878	22.002	0.084967194
1961	YR1961	Eritrea	ERI	.	43.59748436	53.6575832	2.744932432	1432640	10.059	39.06070732	.	.
1961	YR1961	Estonia	EST	.	23.16296072	66.19062673	10.64641255	1225077	58.304	68.36080488	.	.
1961	YR1961	Ethiopia	ETH	.	43.55130013	53.8170074	2.63169247	22671190	6.65	39.06863415	341.031	0.015042483
1961	YR1961	Faroe Islands	FRO	.	.	.	.	35115	22.141	.	113.677	3.237277517
1961	YR1961	Fiji	FJI	1774.500636	48.29770407	49.58099598	2.121299944	407156	30.248	56.39273171	168.682	0.414293293
1961	YR1961	Finland	FIN	13030.45988	30.05443652	62.49117849	7.454384992	4461005	56.321	68.84414634	14939.358	3.348877215
1961	YR1961	France	FRA	13524.44929	26.38732638	61.95530985	11.65736377	47444751	62.607	70.11707317	281211.229	5.927130464
1961	YR1961	French Polynesia	PYF	.	43.30694026	53.88151618	2.811543561	80703	43.217	56.78463415	58.672	0.727011387
1961	YR1961	Gabon	GAB	4974.123115	31.50166512	61.56174442	6.936590455	504167	18.33	39.92804878	165.015	0.327302263
1961	YR1961	Gambia, The	GMB	.	39.82964243	57.98687148	2.183486092	376737	12.331	32.32563415	22.002	0.058401484
1961	YR1961	Georgia	GEO	.	29.27939164	62.27488424	8.445724122	3703600	43.559	63.83185366	.	.
1961	YR1961	Germany	DEU	.	21.6593978	66.65454768	11.68605453	73377632	71.697	69.508	.	.
1961	YR1961	Ghana	GHA	1055.39932	44.48503096	53.10895343	2.406015607	6866539	23.797	46.26670732	1345.789	0.195992333
1961	YR1961	Gibraltar	GIB	.	.	.	.	23786	100	.	51.338	2.158328428
1961	YR1961	Greece	GRC	7476.297457	27.44226046	65.39059853	7.167141012	8398050	56.453	68.54863415	9823.893	1.169782628
1961	YR1961	Greenland	GRL	.	.	.	.	33700	59.806	.	293.36	8.70504451
1961	YR1961	Grenada	GRD	.	49.47512601	45.62239755	4.902476441	91260	30.519	60.2495122	18.335	0.200909489
1961	YR1961	Guam	GUM	.	39.98854154	58.37054883	1.640909625	68072	51.23	61.72529268	.	.
1961	YR1961	Guatemala	GTM	1480.508039	46.15216795	51.18675745	2.6610746	4336143	31.768	47.21931707	1408.128	0.324742058
1961	YR1961	Guinea	GIN	.	40.70907175	55.87510857	3.415819677	3633652	10.936	35.08112195	616.056	0.169541827
1961	YR1961	Guinea-Bissau	GNB	.	40.44609129	56.58189168	2.972017035	623415	13.747	38.14329268	29.336	0.047056936
1961	YR1961	Guyana	GUY	1695.789379	47.01038906	49.58168865	3.407922291	589274	29.049	60.46209756	737.067	1.250805228
1961	YR1961	Haiti	HTI	.	40.55917739	56.18522662	3.255595984	3943364	15.975	42.68395122	297.027	0.075323252
1961	YR1961	Honduras	HND	1085.565962	46.66450742	50.0904166	3.24507598	2096407	23.318	46.96387805	737.067	0.351585832
1961	YR1961	Hong Kong SAR, China	HKG	3380.620497	40.88634805	56.30286357	2.810788383	3168100	85.293	67.5487561	3373.64	1.064878003
1961	YR1961	Hungary	HUN	.	24.91659462	65.84116011	9.242245274	10029321	56.335	68.93609756	48976.452	4.883326797
1961	YR1961	Iceland	ISL	11465.03398	35.05299052	56.82347098	8.123538505	179029	80.803	73.50341463	1092.766	6.103849097
1961	YR1961	India	IND	309.3535622	40.57466385	56.31313555	3.112200602	458494963	18.032	41.78902439	130402.187	0.284413565
1961	YR1961	Indonesia	IDN	710.6675075	40.41805123	56.033276	3.548672769	90138235	14.821	49.26980488	26024.699	0.288719865
1961	YR1961	Iran, Islamic Rep.	IRN	2701.19786	43.26788319	52.79783944	3.934277379	22480418	34.389	45.50895122	36541.655	1.625488236
1961	YR1961	Iraq	IRQ	.	41.52377039	55.21501864	3.261210977	7475352	44.432	49.23163415	8720.126	1.166517108
1961	YR1961	Ireland	IRL	.	30.9162146	57.91602808	11.16775731	2824400	46.24	69.97826829	12365.124	4.377964877
1961	YR1961	Isle of Man	IMN	.	.	.	.	48281	55.345	.	.	.
1961	YR1961	Israel	ISR	8393.44846	36.36830251	58.82364033	4.808057152	2185000	77.985	72.00658537	7069.976	3.235686957
1961	YR1961	Italy	ITA	11681.30528	25.01813882	65.35600923	9.625851949	50536350	59.856	69.7602439	124549.655	2.46455581
1961	YR1961	Jamaica	JAM	.	41.91703931	53.56504641	4.517914279	1650806	34.5	64.87602439	2130.527	1.290598047
1961	YR1961	Japan	JPN	9396.221214	29.40903923	64.86184319	5.729117586	94943000	64.213	68.31	283118.069	2.981979388
1961	YR1961	Jordan	JOR	.	43.88988401	51.95425262	4.155863374	973083	52.412	53.4715122	979.089	1.006172135
1961	YR1961	Kazakhstan	KAZ	.	37.0933975	57.33281094	5.57379156	10129861	44.746	58.78158537	.	.
1961	YR1961	Kenya	KEN	481.3772692	47.03640198	49.28801148	3.675586541	8361441	7.565	47.013	2401.885	0.287257304
1961	YR1961	Kiribati	KIR	.	45.6445086	50.5502047	3.805286698	42257	16.918	49.74368293	7.334	0.173557044
1961	YR1961	Korea, Dem. People�s Rep.	PRK	.	38.38888629	58.42673263	3.18438108	11665595	41.162	51.4382439	.	.
1961	YR1961	Korea, Rep.	KOR	979.7745335	43.61672367	52.94344265	3.439833683	25765673	28.531	53.73673171	14462.648	0.561314583
1961	YR1961	Kosovo	XKX	.	.	.	.	966000	.	.	.	.
1961	YR1961	Kuwait	KWT	.	35.48729657	62.63572889	1.87697454	301336	75.787	61.2604878	9981.574	33.12439934
1961	YR1961	Kyrgyz Republic	KGZ	.	37.60365214	55.48818269	6.908165173	2255900	34.511	56.56412195	.	.
1961	YR1961	Lao PDR	LAO	.	42.27119861	55.05963804	2.669163353	2170343	8.02	43.50704878	113.677	0.052377435
1961	YR1961	Latvia	LVA	.	22.12090876	67.25624056	10.62285068	2152681	53.663	70.03243902	.	.
1961	YR1961	Lebanon	LBN	.	42.09068409	52.06700615	5.842309765	1864605	44.039	63.58597561	2684.244	1.439577819
1961	YR1961	Lesotho	LSO	257.5289703	43.26537113	52.45758037	4.277048503	866462	3.96	46.98497561	.	.
1961	YR1961	Liberia	LBR	1276.445371	41.70924361	55.89884942	2.391906975	1144986	19.291	35.04626829	161.348	0.140917007
1961	YR1961	Libya	LBY	.	42.07777869	54.10184164	3.820379675	1498071	28.197	44.24668293	1195.442	0.797987545
1961	YR1961	Liechtenstein	LIE	.	.	.	.	16894	20.315	.	.	.
1961	YR1961	Lithuania	LTU	.	27.13988642	64.73093395	8.129179636	2823550	40.443	70.10268293	.	.
1961	YR1961	Luxembourg	LUX	27867.78139	21.48619744	67.54452008	10.96928248	316845	69.927	68.73773171	11591.387	36.58377756
1961	YR1961	Macao SAR, China	MAC	.	42.48203444	52.5902678	4.927697768	170465	95.328	65.13358537	69.673	0.408723198
1961	YR1961	Macedonia, FYR	MKD	.	37.81530776	57.53607923	4.648613011	1507654	35.214	61.24939024	.	.
1961	YR1961	Madagascar	MDG	713.3773828	43.23060406	53.47923105	3.290164883	5223568	10.971	40.4572439	355.699	0.068095026
1961	YR1961	Malawi	MWI	253.8983449	44.83909965	52.45797121	2.702929144	3700023	4.489	37.99814634	.	.
1961	YR1961	Malaysia	MYS	1468.620178	45.75012532	50.86699943	3.382875253	8418460	27.241	60.05439024	.	.
1961	YR1961	Maldives	MDV	.	39.22144017	58.20249053	2.576069302	92350	11.23	37.911	.	.
1961	YR1961	Mali	MLI	.	41.1226534	56.57719851	2.300148095	5322266	11.361	28.35873171	117.344	0.022047752
1961	YR1961	Malta	MLT	.	38.16927335	54.46608333	7.364643321	325250	90.069	68.8872439	293.36	0.901952344
1961	YR1961	Marshall Islands	MHL	.	.	.	.	15051	36.959	.	.	.
1961	YR1961	Mauritania	MRT	888.0158624	44.95658504	53.04142451	2.001990442	883221	7.435	44.16392683	47.671	0.053974034
1961	YR1961	Mauritius	MUS	.	46.66082513	50.85244719	2.486727684	680757	33.637	59.74836585	187.017	0.274719173
1961	YR1961	Mexico	MEX	3750.840897	46.13868575	50.4514734	3.409840848	39394126	51.59	57.65614634	65305.603	1.657749762
1961	YR1961	Micronesia, Fed. Sts.	FSM	.	45.62071592	50.83233598	3.546948101	45955	22.553	57.98558537	.	.
1961	YR1961	Moldova	MDA	.	32.40179692	61.50965467	6.088548409	2605000	24.216	62.17668293	.	.
1961	YR1961	Monaco	MCO	.	.	.	.	22808	100	.	.	.
1961	YR1961	Mongolia	MNG	.	37.86686324	57.2263887	4.906748064	982178	37.682	49.27897561	1393.46	1.418744871
1961	YR1961	Montenegro	MNE	.	34.87557415	58.97520316	6.14922269	491140	19.502	64.39178049	.	.
1961	YR1961	Morocco	MAR	.	45.40498532	51.5570101	3.03800458	12710547	29.849	48.86412195	3777.01	0.297155583
1961	YR1961	Mozambique	MOZ	.	43.25310207	53.97518341	2.77171452	7541325	4.949	35.4667561	2632.906	0.349130425
1961	YR1961	Myanmar	MMR	156.2152475	41.19582378	55.32013793	3.484038292	21438025	19.566	43.40253659	2592.569	0.120933202
1961	YR1961	Namibia	NAM	.	41.87212548	54.440551	3.687323519	617277	18.334	47.50436585	.	.
1961	YR1961	Nauru	NRU	.	.	.	.	4675	100	.	.	.
1961	YR1961	Nepal	NPL	267.9431716	40.52498205	56.88339942	2.591618527	10221759	3.571	35.53334146	80.674	0.007892379
1961	YR1961	Netherlands	NLD	16188.54185	29.94683451	61.03716725	9.01599824	11638712	60.02	73.65268293	75888.565	6.520357665
1961	YR1961	New Caledonia	NCL	.	37.43298918	58.92360766	3.643403157	81200	38.781	59.03902439	887.414	10.92874384
1961	YR1961	New Zealand	NZL	.	33.11498119	58.38463144	8.500387366	2419700	76.525	70.98536585	11767.403	4.863166095
1961	YR1961	Nicaragua	NIC	1590.792735	47.76710009	49.69143357	2.541466346	1830400	40.03	47.64565854	561.051	0.306518247
1961	YR1961	Niger	NER	622.1838328	48.46471684	50.34140829	1.193874873	3486295	5.896	35.08514634	55.005	0.015777494
1961	YR1961	Nigeria	NGA	1276.28521	41.79171071	55.34999367	2.858295629	46062905	15.633	37.42929268	4114.374	0.089320767
1961	YR1961	Northern Mariana Islands	MNP	.	.	.	.	10302	52.741	.	.	.
1961	YR1961	Norway	NOR	24436.04375	25.86309166	62.92689357	11.21001477	3609800	50.998	73.5504878	13351.547	3.698694388
1961	YR1961	Oman	OMN	.	44.02839491	52.95349537	3.01810972	564890	17.475	43.49102439	.	.
1961	YR1961	Pakistan	PAK	315.3937504	39.47561517	56.2767876	4.247597233	45984892	22.501	46.2187561	14656.999	0.318735097
1961	YR1961	Palau	PLW	.	.	.	.	9900	57.114	.	51.338	5.185656566
1961	YR1961	Panama	PAN	2282.237023	44.02421521	52.34127511	3.634509676	1167035	41.853	61.3975122	1103.767	0.945787401
1961	YR1961	Papua New Guinea	PNG	804.1019634	42.62488261	54.6087204	2.766396988	2051947	4.024	42.44909756	201.685	0.098289576
1961	YR1961	Paraguay	PRY	1067.964076	47.7698062	48.99469009	3.235503715	1953328	35.67	64.01826829	363.033	0.185853579
1961	YR1961	Peru	PER	2801.073162	43.92485702	52.61178434	3.463358635	10350242	47.398	48.23292683	8643.119	0.835064436
1961	YR1961	Philippines	PHL	1082.110979	47.10036957	49.80093774	3.098692685	27164617	30.555	58.12226829	8723.793	0.321145444
1961	YR1961	Poland	POL	.	33.56945805	60.56055457	5.86998738	29964000	48.527	67.77804878	207434.856	6.922802563
1961	YR1961	Portugal	PRT	4717.324261	29.20875514	62.67428046	8.116964399	8929316	35.344	63.25236585	9090.493	1.018050319
1961	YR1961	Puerto Rico	PRI	6512.090154	41.59969344	53.09422364	5.306082921	2399722	45.933	68.94317073	.	.
1961	YR1961	Qatar	QAT	.	41.01242683	56.19688454	2.790688629	51421	85.693	61.98392683	161.348	3.137784174
1961	YR1961	Romania	ROU	.	28.72552702	64.24360079	7.030872192	18555250	34.894	66.41587805	55775.07	3.005891594
1961	YR1961	Russian Federation	RUS	.	30.64245374	63.17517465	6.182371612	121236000	54.626	66.59702439	.	.
1961	YR1961	Rwanda	RWA	310.7531829	48.39998451	48.61603233	2.983983157	2996096	2.654	42.5487561	139.346	0.046509191
1961	YR1961	Samoa	WSM	.	49.69987246	48.24427617	2.055851372	112119	18.986	50.4695122	18.335	0.163531605
1961	YR1961	San Marino	SMR	.	.	.	.	15789	50.001	.	.	.
1961	YR1961	Sao Tome and Principe	STP	.	35.04980558	61.13925423	3.810940187	64551	16.805	51.03109756	11.001	0.170423386
1961	YR1961	Saudi Arabia	SAU	.	43.323736	53.05534954	3.620914466	4218879	32.373	46.17439024	3571.658	0.846589343
1961	YR1961	Senegal	SEN	1081.794737	44.21840486	53.16358818	2.618006957	3295293	23.645	38.3632439	814.074	0.247041462
1961	YR1961	Serbia	SRB	.	.	.	.	.	.	.	.	.
1961	YR1961	Seychelles	SYC	2616.874348	39.45990566	54.46462264	6.075471698	42889	28.717	.	.	.
1961	YR1961	Sierra Leone	SLE	377.7993584	39.11533726	58.00943155	2.875231195	2329204	17.903	30.54043902	289.693	0.12437425
1961	YR1961	Singapore	SGP	3544.813285	43.93819405	53.92164522	2.14016073	1702400	100	66.08719512	2093.857	1.229944196
1961	YR1961	Sint Maarten (Dutch part)	SXM	.	.	.	.	.	100	.	.	.
1961	YR1961	Slovak Republic	SVK	.	31.30302156	61.72643148	6.970546951	4191667	33.953	70.25085366	.	.
1961	YR1961	Slovenia	SVN	.	27.38027682	64.62333345	7.996389733	1594131	29.107	68.97804878	.	.
1961	YR1961	Solomon Islands	SLB	.	42.64226169	54.46884576	2.88889255	121396	6.038	49.88170732	14.668	0.120827704
1961	YR1961	Somalia	SOM	.	42.85809724	54.13603516	3.005867604	2814096	17.835	37.36229268	88.008	0.031273986
1961	YR1961	South Africa	ZAF	4598.383521	41.55145847	54.66523495	3.783306576	17850045	46.793	52.56873171	102213.958	5.726257721
1961	YR1961	South Sudan	SSD	.	41.85526268	55.455895	2.688842321	3011110	8.737	32.14865854	.	.
1961	YR1961	Spain	ESP	8155.163065	27.51563475	64.19364668	8.290718574	30739250	57.303	69.4804878	53677.546	1.74622172
1961	YR1961	Sri Lanka	LKA	582.6606052	42.18450685	53.45397772	4.361515425	10168000	16.592	60.11192683	2335.879	0.229728462
1961	YR1961	St. Kitts and Nevis	KNA	.	.	.	.	51193	28.269	.	22.002	0.429785322
1961	YR1961	St. Lucia	LCA	.	45.20535891	50.4333766	4.361264492	90914	21.696	58.06190244	18.335	0.20167411
1961	YR1961	St. Martin (French part)	MAF	.	.	.	.	4453	.	.	.	.
1961	YR1961	St. Vincent and the Grenadines	VCT	1805.205353	49.83686786	46.12013343	4.04299871	82142	26.394	58.80763415	11.001	0.133926615
1961	YR1961	Sudan	SDN	864.8512447	45.20193238	51.58043998	3.217627636	7769482	11.232	48.61153659	1386.126	0.128810196
1961	YR1961	Suriname	SUR	.	47.94391458	47.98382229	4.072263136	298188	47.297	60.047	429.039	1.438820476
1961	YR1961	Swaziland	SWZ	.	45.52766378	51.70637818	2.765958042	357453	4.335	44.53487805	3.667	0.010258691
1961	YR1961	Sweden	SWE	19083.55897	22.17837792	65.88371515	11.93790694	7519998	73.295	73.47439024	48851.774	6.49624827
1961	YR1961	Switzerland	CHE	.	24.32662694	65.4368936	10.23647946	5434294	51.671	71.64487805	20388.52	3.751824984
1961	YR1961	Syrian Arab Republic	SYR	.	46.94133458	49.10328394	3.955381482	4721896	37.399	52.59504878	3065.612	0.649233274
1961	YR1961	Tajikistan	TJK	.	41.08144835	54.13619326	4.782358393	2159123	33.56	56.56260976	.	.
1961	YR1961	Tanzania	TZA	.	45.95780476	51.64809063	2.394104613	10373398	5.394	43.90729268	704.064	0.06787207
1961	YR1961	Thailand	THA	583.8429649	43.02830294	53.63586516	3.335831898	28224204	19.781	55.23273171	4147.377	0.146943985
1961	YR1961	Timor-Leste	TLS	.	41.73314074	55.73033045	2.536528805	508845	10.243	34.23756098	.	.
1961	YR1961	Togo	TGO	387.3569051	43.1976068	53.61277375	3.189619449	1597526	10.94	40.9164878	91.675	0.057385607
1961	YR1961	Tonga	TON	.	45.66789552	50.98595968	3.346144796	63745	17.929	61.73270732	11.001	0.172578241
1961	YR1961	Trinidad and Tobago	TTO	5634.329493	42.93484792	53.55979015	3.50536193	865360	16.712	63.2537561	4602.085	5.31811616
1961	YR1961	Tunisia	TUN	.	43.58811285	52.69240312	3.719484024	4235937	37.95	42.6455122	1767.494	0.417261635
1961	YR1961	Turkey	TUR	3134.678057	42.10250488	54.60635034	3.291144781	28146893	32.064	46.1044878	17363.245	0.616879632
1961	YR1961	Turkmenistan	TKM	.	40.99557274	53.91904783	5.085379429	1658362	46.557	54.87119512	.	.
1961	YR1961	Turks and Caicos Islands	TCA	.	.	.	.	5763	48.021	.	.	.
1961	YR1961	Tuvalu	TUV	.	.	.	.	6246	16.444	.	.	.
1961	YR1961	Uganda	UGA	.	46.10661069	51.29085539	2.602533913	7006633	4.617	44.56002439	407.037	0.058093095
1961	YR1961	Ukraine	UKR	.	27.16733442	65.51140431	7.321261278	43203635	47.542	68.76385366	.	.
1961	YR1961	United Arab Emirates	ARE	.	43.549536	53.27964542	3.170818576	101078	74.383	53.33404878	11.001	0.10883674
1961	YR1961	United Kingdom	GBR	14118.21456	23.28743483	64.85606428	11.85650088	52800000	78.374	70.87804878	588938.535	11.15413892
1961	YR1961	United States	USA	17142.19377	30.79837192	60.00176637	9.199861717	183691000	70.377	70.27073171	2880505.507	15.68125552
1961	YR1961	Uruguay	URY	5539.018953	27.96581236	63.82254471	8.211642927	2571690	80.462	68.11278049	4121.708	1.602723501
1961	YR1961	Uzbekistan	UZB	.	40.71612426	53.3205829	5.963292838	8837349	34.238	59.05673171	.	.
1961	YR1961	Vanuatu	VUT	.	46.27699238	51.24861139	2.474396238	65713	10.583	47.08809756	.	.
1961	YR1961	Venezuela, RB	VEN	12368.94936	46.04315807	51.62799135	2.328850578	8461685	62.875	59.86256098	51928.387	6.136884911
1961	YR1961	Vietnam	VNM	.	41.02277165	54.19709974	4.780128609	35428000	15.031	59.74419512	7986.726	0.225435418
1961	YR1961	Virgin Islands (U.S.)	VIR	.	39.13372158	54.16340016	6.702878262	34100	57.864	66.48797561	.	.
1961	YR1961	West Bank and Gaza	PSE	.	.	.	.	.	.	.	.	.
1961	YR1961	Yemen, Rep.	YEM	.	42.69867072	53.90986524	3.391464045	5260501	9.459	34.4732439	2665.909	0.506778537
1961	YR1961	Zambia	ZMB	1482.519826	45.69558483	51.78606003	2.518355145	3140264	18.951	45.4875122	.	.
1961	YR1961	Zimbabwe	ZWE	920.0747357	45.69851471	50.92713155	3.374353744	3870756	12.821	51.91495122	.	.
1962	YR1962	Afghanistan	AFG	.	42.61825654	54.57902894	2.802714526	9345868	8.805	33.22892683	689.396	0.073764791
1962	YR1962	Albania	ALB	.	40.89980456	53.69500312	5.405192318	1711319	31.015	64.16285366	2464.224	1.439955964
1962	YR1962	Algeria	DZA	1628.388725	45.6737307	50.92308031	3.403188992	11690153	33.214	47.045	5669.182	0.484953619
1962	YR1962	American Samoa	ASM	.	.	.	.	21117	67.068	.	.	.
1962	YR1962	Andorra	AND	.	.	.	.	15370	63.462	.	.	.
1962	YR1962	Angola	AGO	.	45.7792546	51.63548419	2.585261217	5866061	11.204	33.888	1180.774	0.201289076
1962	YR1962	Antigua and Barbuda	ATG	.	43.27313454	52.69144617	4.035419292	57144	38.427	62.59853659	102.676	1.796794064
1962	YR1962	Argentina	ARG	5675.060043	30.56898821	63.57280703	5.858204759	21287682	74.767	65.43260976	53695.881	2.522392105
1962	YR1962	Armenia	ARM	.	40.66088222	53.46285641	5.876261367	2009526	53.019	66.70985366	.	.
1962	YR1962	Aruba	ABW	.	42.92574478	54.38328146	2.690973766	56225	50.746	66.36553659	.	.
1962	YR1962	Australia	AUS	19178.09101	30.17242645	61.22006542	8.607508131	10742000	82.337	70.94243902	94912.961	8.835688047
1962	YR1962	Austria	AUT	14014.05817	22.65837417	64.81182389	12.52980194	7129864	64.863	69.3095122	33905.082	4.755361673
1962	YR1962	Azerbaijan	AZE	.	41.89786464	52.87497678	5.227158585	4171425	52.064	61.20292683	.	.
1962	YR1962	Bahamas, The	BHS	15364.10725	42.5683209	53.82588803	3.605791069	121083	61.193	63.40802439	726.066	5.996432199
1962	YR1962	Bahrain	BHR	.	43.60127986	53.7644966	2.634223536	173144	82.355	54.81929268	1591.478	9.19164395
1962	YR1962	Bangladesh	BGD	391.4891838	42.53785562	54.77633148	2.685812895	51030137	5.498	47.08346341	.	.
1962	YR1962	Barbados	BRB	.	38.70310337	54.34634931	6.950547324	232586	36.922	61.69617073	260.357	1.119400996
1962	YR1962	Belarus	BLR	.	29.88589292	61.85272215	8.26138493	8351928	34.663	68.63582927	.	.
1962	YR1962	Belgium	BEL	14441.03039	23.880761	63.94813832	12.17110068	9220578	92.679	70.2195122	98117.919	10.64118963
1962	YR1962	Belize	BLZ	1115.512608	46.32485829	49.46808511	4.207056601	97384	53.41	61.07434146	69.673	0.715446069
1962	YR1962	Benin	BEN	503.5990841	39.42077497	55.65636766	4.922857362	2502896	10.47	38.19370732	135.679	0.054208805
1962	YR1962	Bermuda	BMU	29006.57984	.	.	.	46600	100	.	157.681	3.383712446
1962	YR1962	Bhutan	BTN	.	42.18852522	55.43531056	2.376164222	234706	3.999	35.28817073	.	.
1962	YR1962	Bolivia	BOL	1353.033192	42.67755609	52.8801122	4.442331708	3838097	37.357	42.75704878	1100.1	0.286626419
1962	YR1962	Bosnia and Herzegovina	BIH	.	37.87299156	58.48063924	3.646369198	3353226	20.437	61.56290244	.	.
1962	YR1962	Botswana	BWA	422.1720329	46.92469683	49.28019025	3.795112918	550840	3.134	51.25502439	.	.
1962	YR1962	Brazil	BRA	3747.386263	43.4320652	53.32358894	3.244345858	76573248	48.099	55.24470732	53695.881	0.701235515
1962	YR1962	British Virgin Islands	VGB	.	.	.	.	8298	13.019	.	3.667	0.441913714
1962	YR1962	Brunei Darussalam	BRN	.	44.87130792	51.27128111	3.857410966	89516	47.07	63.57590244	370.367	4.137439117
1962	YR1962	Bulgaria	BGR	.	25.48187124	66.66498381	7.853144953	8012946	40.494	69.49195122	30736.794	3.835891818
1962	YR1962	Burkina Faso	BFA	249.5010962	41.83785501	55.71803144	2.444113552	4960326	4.893	35.40587805	84.341	0.017003116
1962	YR1962	Burundi	BDI	193.9532398	44.23519069	52.77642329	2.988386025	2893669	2.154	41.86039024	44.004	0.015206992
1962	YR1962	Cabo Verde	CPV	.	44.37915843	50.80880365	4.81203792	210867	17.224	49.3225122	18.335	0.086950542
1962	YR1962	Cambodia	KHM	.	46.29561896	51.15385107	2.55052997	6028551	10.333	41.51743902	308.028	0.051094865
1962	YR1962	Cameroon	CMR	900.0592954	40.43247291	55.91388172	3.653645367	5399922	15.058	42.40595122	289.693	0.053647627
1962	YR1962	Canada	CAN	18780.56413	33.8671573	58.44871082	7.68413188	18614000	70.494	71.36707317	207185.5	11.13062748
1962	YR1962	Cayman Islands	CYM	.	.	.	.	8146	100	.	11.001	1.350478763
1962	YR1962	Central African Republic	CAF	587.4392459	38.96095553	56.75217661	4.286867854	1556661	21.418	37.31878049	73.34	0.047113662
1962	YR1962	Chad	TCD	715.3433022	41.69028994	54.47002066	3.839689403	3121216	7.239	38.51939024	84.341	0.02702184
1962	YR1962	Channel Islands	CHI	.	21.49259356	65.2134904	13.29391604	111457	38.172	70.83009756	.	.
1962	YR1962	Chile	CHL	3986.723236	39.56040905	55.53036418	4.909226769	8067136	69.435	58.07302439	16725.187	2.073249664
1962	YR1962	China	CHN	131.9633686	40.05677161	56.25587287	3.687355514	665770000	17.226	44.82421951	440359.029	0.661428164
1962	YR1962	Colombia	COL	2313.930034	46.78574284	50.00204284	3.212214326	17500171	47.628	57.73921951	19442.434	1.110985373
1962	YR1962	Comoros	COM	.	42.44718506	54.38239739	3.17041755	197198	14.189	42.2377561	11.001	0.05578657
1962	YR1962	Congo, Dem. Rep.	COD	1015.756091	43.50534618	53.57853057	2.91612325	16041263	22.749	41.4515122	2174.531	0.13555859
1962	YR1962	Congo, Rep.	COG	1547.834681	41.75110685	54.57304457	3.675848583	1092292	33.045	49.84395122	238.355	0.218215459
1962	YR1962	Costa Rica	CRI	2847.147457	44.94183591	52.01310917	3.045054918	1432585	34.404	61.98378049	550.05	0.383956275
1962	YR1962	Cote d'Ivoire	CIV	1242.732983	43.46516896	54.08926312	2.445567916	3841071	20.21	38.23382927	586.72	0.152749064
1962	YR1962	Croatia	HRV	.	27.05422493	65.65978763	7.285987438	4202104	32.001	65.4082439	.	.
1962	YR1962	Cuba	CUB	.	35.51254013	59.72109961	4.766360258	7450402	58.776	65.13821951	14169.288	1.901815231
1962	YR1962	Curacao	CUW	.	41.32801777	53.93192579	4.740056446	128414	75.49	.	.	.
1962	YR1962	Cyprus	CYP	.	36.19097407	57.49890512	6.310120809	577691	36.674	70.2512439	905.749	1.567877983
1962	YR1962	Czech Republic	CZE	.	24.7782264	65.38633425	9.835439343	9624660	60.555	69.78682927	.	.
1962	YR1962	Denmark	DNK	23343.23405	24.65002605	64.42329738	10.92667657	4647727	75.093	72.3197561	36926.69	7.945107361
1962	YR1962	Djibouti	DJI	.	43.39306187	54.29068829	2.316249841	94204	52.619	44.87443902	47.671	0.506040083
1962	YR1962	Dominica	DMA	.	.	.	.	61982	37.979	.	11.001	0.177487012
1962	YR1962	Dominican Republic	DOM	1365.255758	48.75153282	48.66150869	2.586958485	3521278	32.094	53.2992439	1243.113	0.353028929
1962	YR1962	Ecuador	ECU	2250.613936	43.99863699	51.36097023	4.640392779	4812890	35.06	54.38753659	1565.809	0.325336544
1962	YR1962	Egypt, Arab Rep.	EGY	666.7918739	42.54210035	53.49644231	3.961457335	28506176	38.624	49.1065122	18595.357	0.652327306
1962	YR1962	El Salvador	SLV	.	45.4143423	51.2655502	3.320107505	2927857	38.614	51.23868293	649.059	0.221683983
1962	YR1962	Equatorial Guinea	GNQ	.	38.46300316	56.61715983	4.919837008	262590	26.234	37.33241463	22.002	0.083788415
1962	YR1962	Eritrea	ERI	.	43.52717833	53.74556441	2.727257263	1469645	10.377	39.67934146	.	.
1962	YR1962	Estonia	EST	.	23.1453341	66.11652622	10.73813968	1241623	59.072	68.74102439	.	.
1962	YR1962	Ethiopia	ETH	.	43.5638583	53.82279673	2.613344964	23221389	6.874	39.69865854	396.036	0.017054794
1962	YR1962	Faroe Islands	FRO	.	.	.	.	35570	22.962	.	117.344	3.298959798
1962	YR1962	Fiji	FJI	1775.601178	48.09584014	49.77975554	2.12440432	421577	30.823	56.81746341	231.021	0.547992419
1962	YR1962	Finland	FIN	13328.08192	29.43878357	62.96762015	7.593596272	4491443	57.162	68.57780488	16809.528	3.742567366
1962	YR1962	France	FRA	14224.48198	26.27158516	61.987558	11.74085684	48119649	63.489	70.31463415	298706.486	6.207578239
1962	YR1962	French Polynesia	PYF	.	43.94209274	53.25459349	2.803313768	83651	44.16	57.17065854	47.671	0.569879619
1962	YR1962	Gabon	GAB	5285.538454	31.7718897	61.3125385	6.915571806	509806	19.594	40.374	88.008	0.172630373
1962	YR1962	Gambia, The	GMB	.	40.2085403	57.57438276	2.217076942	383523	12.535	32.66109756	25.669	0.066929493
1962	YR1962	Georgia	GEO	.	29.94501932	61.82328086	8.231699821	3760300	44.051	64.23434146	.	.
1962	YR1962	Germany	DEU	.	21.9833986	66.13682569	11.87977571	74025784	71.762	69.69153659	.	.
1962	YR1962	Ghana	GHA	1064.817897	44.48504713	53.09629687	2.418655998	7085464	24.352	46.68253659	1433.797	0.202357531
1962	YR1962	Gibraltar	GIB	.	.	.	.	24284	100	.	55.005	2.265071652
1962	YR1962	Greece	GRC	7545.857216	27.25944536	65.43756286	7.302991783	8448233	57.34	68.89226829	10164.924	1.20320119
1962	YR1962	Greenland	GRL	.	.	.	.	35000	61.406	.	264.024	7.543542857
1962	YR1962	Grenada	GRD	.	49.60346227	45.45956181	4.936975926	92425	30.707	60.66958537	25.669	0.277727887
1962	YR1962	Guam	GUM	.	39.73478536	58.61444745	1.650767197	69604	52.314	62.21919512	.	.
1962	YR1962	Guatemala	GTM	1488.879126	46.38385986	50.93107486	2.685065282	4464249	32.424	47.75017073	1382.459	0.309673363
1962	YR1962	Guinea	GIN	.	41.05627063	55.5753653	3.368364067	3690664	11.418	35.26039024	660.06	0.178845866
1962	YR1962	Guinea-Bissau	GNB	.	40.59612457	56.39594964	3.007925787	629969	13.895	38.46721951	40.337	0.064030135
1962	YR1962	Guyana	GUY	1666.420815	47.36419341	49.21827193	3.417534658	606285	29.089	60.647	678.395	1.118937463
1962	YR1962	Haiti	HTI	.	40.92810284	55.78672762	3.285169541	4022593	16.365	43.26380488	304.361	0.075662887
1962	YR1962	Honduras	HND	1116.591992	46.98471738	49.76160345	3.253679165	2155652	23.9	47.63295122	700.397	0.324911906
1962	YR1962	Hong Kong SAR, China	HKG	3703.471965	40.82649322	56.28759833	2.885908456	3305200	85.582	68.10597561	3685.335	1.115011194
1962	YR1962	Hungary	HUN	.	24.57774232	65.91565619	9.506601491	10061734	56.758	67.86585366	50560.596	5.02503803
1962	YR1962	Iceland	ISL	12190.16898	35.0619284	56.74097345	8.19709815	182378	81.297	73.72195122	1199.109	6.57485552
1962	YR1962	India	IND	312.0523319	40.89007131	55.94740122	3.16252747	467852537	18.218	42.41643902	143467.708	0.306651555
1962	YR1962	Indonesia	IDN	704.8364393	40.9196795	55.57688284	3.503437655	92558005	15.058	49.88580488	22995.757	0.248446982
1962	YR1962	Iran, Islamic Rep.	IRN	2840.174545	43.82078371	52.34258355	3.836632746	23071429	35.051	46.06580488	37462.072	1.623743029
1962	YR1962	Iraq	IRQ	.	42.13282569	54.49330831	3.373865993	7674223	45.978	50.41836585	9031.821	1.176903642
1962	YR1962	Ireland	IRL	.	30.92733034	57.89434	11.17832965	2836050	46.856	70.13407317	13120.526	4.626338041
1962	YR1962	Isle of Man	IMN	.	.	.	.	48418	55.586	.	.	.
1962	YR1962	Israel	ISR	8810.416384	36.28126727	58.75081537	4.967917365	2293000	78.754	72.11219512	7942.722	3.463899695
1962	YR1962	Italy	ITA	12322.31431	24.89657191	65.34704744	9.756380655	50879450	60.355	69.1497561	146456.313	2.878496387
1962	YR1962	Jamaica	JAM	.	42.29315436	52.96751678	4.739328859	1676250	35.239	65.39663415	2119.526	1.264445041
1962	YR1962	Japan	JPN	10138.39701	28.47837699	65.68493088	5.836692136	95832000	65.144	68.59487805	293220.654	3.059736351
1962	YR1962	Jordan	JOR	.	44.16405129	51.79200838	4.043940329	1009733	53.215	54.25131707	1048.762	1.038652792
1962	YR1962	Kazakhstan	KAZ	.	37.82245264	56.72761581	5.449931545	10532062	45.296	59.19907317	.	.
1962	YR1962	Kenya	KEN	510.5668493	47.5327652	48.80241818	3.66481662	8628972	7.774	47.6522439	2625.572	0.30427402
1962	YR1962	Kiribati	KIR	.	45.97016304	50.24710175	3.782735209	43302	17.566	50.27429268	11.001	0.254052931
1962	YR1962	Korea, Dem. People�s Rep.	PRK	.	37.84599054	58.94982122	3.204188242	11871712	42.136	51.82531707	.	.
1962	YR1962	Korea, Rep.	KOR	988.7088973	43.73189236	52.79452745	3.473580194	26513030	29.461	54.48509756	17278.904	0.651713667
1962	YR1962	Kosovo	XKX	.	.	.	.	994000	.	.	.	.
1962	YR1962	Kuwait	KWT	.	36.37288055	61.82987679	1.797242651	338296	76.66	61.96168293	14290.299	42.24199813
1962	YR1962	Kyrgyz Republic	KGZ	.	38.84222802	54.43028643	6.727485552	2333400	34.844	57.00265854	.	.
1962	YR1962	Lao PDR	LAO	.	42.36863171	54.91265225	2.718716036	2221122	8.095	43.80865854	132.012	0.059434826
1962	YR1962	Latvia	LVA	.	22.22576008	67.12158684	10.65265308	2181586	54.459	69.4304878	.	.
1962	YR1962	Lebanon	LBN	.	42.68317893	51.61888477	5.697936296	1925276	45.752	63.88041463	2856.593	1.483731683
1962	YR1962	Lesotho	LSO	291.7241961	43.38494848	52.34127209	4.27377943	882170	4.464	47.3924878	.	.
1962	YR1962	Liberia	LBR	1265.432694	42.00909029	55.59590937	2.395000342	1170480	19.969	35.35412195	253.023	0.216170289
1962	YR1962	Libya	LBY	.	42.47958974	53.78443436	3.735975904	1550813	29.089	45.87119512	1048.762	0.676265933
1962	YR1962	Liechtenstein	LIE	.	.	.	.	17290	20.102	.	.	.
1962	YR1962	Lithuania	LTU	.	27.1376917	64.53090724	8.33140106	2863350	41.435	69.09536585	.	.
1962	YR1962	Luxembourg	LUX	27902.52618	21.76967475	67.12784102	11.10248423	320750	70.443	68.99812195	11551.05	36.01262666
1962	YR1962	Macao SAR, China	MAC	.	43.3043113	51.82702568	4.868663019	176188	95.556	65.5942439	95.342	0.541137875
1962	YR1962	Macedonia, FYR	MKD	.	37.73196578	57.6795007	4.588533512	1527111	36.473	61.86046341	.	.
1962	YR1962	Madagascar	MDG	712.0040565	43.78889652	52.90889141	3.302212068	5352503	11.309	40.93780488	396.036	0.073990804
1962	YR1962	Malawi	MWI	249.8939823	44.75426873	52.56475266	2.680978607	3784439	4.59	38.21417073	.	.
1962	YR1962	Malaysia	MYS	1513.593182	46.02696595	50.63221753	3.340816525	8692815	27.895	60.61668293	.	.
1962	YR1962	Maldives	MDV	.	39.97240304	57.46908509	2.558511871	94938	11.288	38.53973171	.	.
1962	YR1962	Mali	MLI	.	41.40895029	56.27881238	2.312237334	5381368	11.662	28.54846341	139.346	0.025894159
1962	YR1962	Malta	MLT	.	37.08702608	55.47499937	7.437974555	323900	90.008	69.1737561	330.03	1.018925594
1962	YR1962	Marshall Islands	MHL	.	.	.	.	15547	38.358	.	.	.
1962	YR1962	Mauritania	MRT	868.9350455	45.19948877	52.73951961	2.060991625	909174	8.031	44.82521951	62.339	0.068566633
1962	YR1962	Mauritius	MUS	.	46.76494301	50.7473117	2.487745291	700349	34.103	60.62690244	253.023	0.361281304
1962	YR1962	Mexico	MEX	3804.547522	46.40800295	50.1412708	3.450726241	40649588	52.428	58.1802439	63809.467	1.569744495
1962	YR1962	Micronesia, Fed. Sts.	FSM	.	46.1192707	50.35240989	3.528319406	47388	22.797	58.38358537	.	.
1962	YR1962	Moldova	MDA	.	33.07660028	60.92858165	5.994818076	2664000	25.027	62.54419512	.	.
1962	YR1962	Monaco	MCO	.	.	.	.	23039	100	.	.	.
1962	YR1962	Mongolia	MNG	.	38.95873133	56.09142075	4.949847922	1011324	39.73	50.16004878	1972.846	1.950755643
1962	YR1962	Montenegro	MNE	.	35.02676997	58.86312494	6.110105098	502558	20.237	65.06190244	.	.
1962	YR1962	Morocco	MAR	.	46.18953849	50.73138855	3.079072958	13094818	30.345	49.28758537	3080.28	0.235228928
1962	YR1962	Mozambique	MOZ	.	43.47032831	53.73759326	2.792078439	7699139	5.144	35.91226829	1987.514	0.258147567
1962	YR1962	Myanmar	MMR	159.1839606	41.68446736	54.79994082	3.515591821	21898020	19.91	44.15136585	2882.262	0.131622037
1962	YR1962	Namibia	NAM	.	42.08335046	54.24623886	3.670410683	632654	18.748	48.11297561	.	.
1962	YR1962	Nauru	NRU	.	.	.	.	4947	100	.	.	.
1962	YR1962	Nepal	NPL	268.7901101	40.85503328	56.51165944	2.633307281	10384204	3.612	35.95280488	88.008	0.00847518
1962	YR1962	Netherlands	NLD	17051.76943	29.60894985	61.2596826	9.131367553	11805689	60.204	73.32390244	83358.244	7.060853797
1962	YR1962	New Caledonia	NCL	.	37.55677858	58.81780384	3.625417578	83400	40.224	59.43902439	564.718	6.771199041
1962	YR1962	New Zealand	NZL	.	33.10287143	58.5086624	8.388466167	2482000	77.133	71.23170732	11210.019	4.516526591
1962	YR1962	Nicaragua	NIC	1723.945821	48.26043353	49.20278263	2.536783843	1886562	40.481	48.29587805	660.06	0.349874534
1962	YR1962	Niger	NER	666.6582066	48.61594646	50.13251932	1.251534214	3588156	6	35.16709756	66.006	0.018395521
1962	YR1962	Nigeria	NGA	1301.353358	41.88654311	55.2302296	2.883227293	47029140	15.858	37.86907317	4180.38	0.088889144
1962	YR1962	Northern Mariana Islands	MNP	.	.	.	.	10499	54.26	.	.	.
1962	YR1962	Norway	NOR	24922.62538	25.61712569	62.9816636	11.4012107	3638918	52.653	73.44804878	14077.613	3.868626059
1962	YR1962	Oman	OMN	.	44.31830746	52.63413404	3.047558498	578824	18.607	44.3005122	.	.
1962	YR1962	Pakistan	PAK	321.5984214	39.68862608	56.14015224	4.171221677	47119361	22.751	47.11153659	16105.464	0.341801409
1962	YR1962	Palau	PLW	.	.	.	.	10151	57.405	.	51.338	5.057432765
1962	YR1962	Panama	PAN	2397.795831	44.15543263	52.19611551	3.648451853	1202373	42.494	61.89636585	1191.775	0.991185763
1962	YR1962	Papua New Guinea	PNG	837.9035302	42.91705634	54.32892838	2.754015278	2094687	4.347	42.97731707	198.018	0.094533455
1962	YR1962	Paraguay	PRY	1074.597587	47.71193071	49.0214363	3.26663299	2005337	35.771	64.22690244	392.369	0.195662375
1962	YR1962	Peru	PER	2995.229854	44.17085803	52.34710652	3.482035444	10650667	48.514	48.75278049	9970.573	0.936145408
1962	YR1962	Philippines	PHL	1096.75376	47.31119871	49.60914997	3.079651316	28081231	30.816	58.42885366	10348.274	0.368512121
1962	YR1962	Poland	POL	.	33.26020273	60.66200412	6.077793146	30308500	48.926	67.42682927	216815.042	7.15360516
1962	YR1962	Portugal	PRT	4993.186932	29.16337577	62.61052373	8.226100494	8993985	35.722	63.69414634	9303.179	1.034377865
1962	YR1962	Puerto Rico	PRI	6908.442104	40.68899832	53.92559192	5.385409765	2450322	47.327	69.14543902	.	.
1962	YR1962	Qatar	QAT	.	40.5666246	56.76199278	2.671382614	56263	86.101	62.74173171	190.684	3.389154507
1962	YR1962	Romania	ROU	.	28.36118935	64.38288374	7.255926909	18676550	35.586	67.02907317	63879.14	3.420285867
1962	YR1962	Russian Federation	RUS	.	30.59740669	63.11991531	6.282678005	122591000	55.518	67.02141463	.	.
1962	YR1962	Rwanda	RWA	339.7914926	48.78627314	48.21795946	2.995767396	3050604	2.71	42.83770732	84.341	0.027647312
1962	YR1962	Samoa	WSM	.	50.10536498	47.77610806	2.118526963	115788	19.061	50.9695122	18.335	0.158349743
1962	YR1962	San Marino	SMR	.	.	.	.	16199	51.104	.	.	.
1962	YR1962	Sao Tome and Principe	STP	.	36.87143035	59.52632232	3.602247331	64432	17.969	51.59729268	11.001	0.170738143
1962	YR1962	Saudi Arabia	SAU	.	43.42874314	52.95734637	3.613910495	4362864	33.518	46.6945122	6255.902	1.433898008
1962	YR1962	Senegal	SEN	1051.112509	44.51948603	52.87633424	2.604179738	3386863	24.303	38.446	814.074	0.240362247
1962	YR1962	Serbia	SRB	.	.	.	.	.	.	.	.	.
1962	YR1962	Seychelles	SYC	2762.647144	40.4391098	53.49260471	6.06828549	44042	29.786	.	.	.
1962	YR1962	Sierra Leone	SLE	389.3042507	39.21222609	57.88982117	2.897952741	2363013	18.467	30.75278049	326.363	0.138113079
1962	YR1962	Singapore	SGP	3693.558706	44.29507694	53.45101145	2.253911613	1750200	100	66.4322439	2577.901	1.472917952
1962	YR1962	Sint Maarten (Dutch part)	SXM	.	.	.	.	.	100	.	.	.
1962	YR1962	Slovak Republic	SVK	.	31.2044253	61.60667701	7.188897688	4238188	34.714	70.47229268	.	.
1962	YR1962	Slovenia	SVN	.	27.08512778	64.68783573	8.227036487	1603649	29.934	68.97804878	.	.
1962	YR1962	Solomon Islands	SLB	.	42.75490949	54.11469328	3.130397237	125064	6.321	50.38170732	14.668	0.117283951
1962	YR1962	Somalia	SOM	.	43.00435949	53.95537525	3.040265257	2874190	18.372	37.76121951	106.343	0.036999294
1962	YR1962	South Africa	ZAF	4756.612233	41.82486661	54.39117603	3.783957359	18322335	46.906	52.90134146	105767.281	5.772587446
1962	YR1962	South Sudan	SSD	.	41.84965502	55.48746821	2.662876766	3069913	8.725	32.57160976	.	.
1962	YR1962	Spain	ESP	8884.762306	27.56610404	64.0477265	8.386169454	31023366	58.308	69.51902439	60054.459	1.935781533
1962	YR1962	Sri Lanka	LKA	588.9774333	42.09951558	53.69031165	4.210172767	10443000	16.753	60.49670732	2563.233	0.245449871
1962	YR1962	St. Kitts and Nevis	KNA	.	.	.	.	50966	28.903	.	14.668	0.28779971
1962	YR1962	St. Lucia	LCA	.	45.71695409	49.8512228	4.431823118	92084	21.934	58.76334146	18.335	0.199111681
1962	YR1962	St. Martin (French part)	MAF	.	.	.	.	4566	.	.	.	.
1962	YR1962	St. Vincent and the Grenadines	VCT	1847.957442	50.05888998	45.87770113	4.063408889	83206	26.851	59.83819512	11.001	0.132214023
1962	YR1962	Sudan	SDN	900.161084	45.36127078	51.44718577	3.191543456	8004121	11.737	49.02746341	1485.135	0.134379626
1962	YR1962	Suriname	SUR	.	48.15296023	47.81182262	4.035217153	306328	47.335	60.40843902	495.045	1.616061868
1962	YR1962	Swaziland	SWZ	.	45.77366561	51.45663994	2.76969445	365636	4.8	44.81946341	.	.
1962	YR1962	Sweden	SWE	19786.85153	21.8351684	66.04341198	12.12141962	7561588	74.271	73.3504878	51326.999	6.787859772
1962	YR1962	Switzerland	CHE	.	24.37066123	65.34181913	10.28751964	5573815	52.309	71.19609756	24154.529	4.333572069
1962	YR1962	Syrian Arab Republic	SYR	.	47.49988821	48.60902297	3.891088812	4875422	38.044	53.20278049	3204.958	0.657370377
1962	YR1962	Tajikistan	TJK	.	42.36105553	52.85007013	4.788874338	2236559	33.955	56.97468293	.	.
1962	YR1962	Tanzania	TZA	.	45.98044947	51.60885916	2.410691371	10683906	5.547	44.1622439	766.403	0.071734345
1962	YR1962	Thailand	THA	609.4463831	43.24636119	53.39180168	3.361837134	29081034	19.89	55.74521951	5034.791	0.173129711
1962	YR1962	Timor-Leste	TLS	.	41.72111166	55.76048963	2.518398709	518107	10.511	34.73904878	.	.
1962	YR1962	Togo	TGO	398.1786268	43.3536402	53.49169589	3.154663914	1612755	11.844	41.55509756	88.008	0.054569975
1962	YR1962	Tonga	TON	.	45.85188427	50.86403357	3.284082162	66259	18.312	62.09729268	11.001	0.166030275
1962	YR1962	Trinidad and Tobago	TTO	5692.394729	43.11341863	53.41087676	3.475704612	880023	16.093	63.76019512	7238.658	8.225532742
1962	YR1962	Tunisia	TUN	.	43.93698449	52.37082022	3.692195288	4303131	38.391	43.34168293	1796.83	0.417563397
1962	YR1962	Turkey	TUR	3230.597924	42.32979414	54.26061738	3.409588488	28832805	32.598	46.83670732	21631.633	0.750243793
1962	YR1962	Turkmenistan	TKM	.	42.10607622	52.93032328	4.963600496	1715408	46.702	55.28719512	.	.
1962	YR1962	Turks and Caicos Islands	TCA	.	.	.	.	5763	48.364	.	.	.
1962	YR1962	Tuvalu	TUV	.	.	.	.	6389	17.008	.	.	.
1962	YR1962	Uganda	UGA	.	46.29239574	51.1112302	2.596374065	7240174	4.826	45.14704878	429.039	0.059258106
1962	YR1962	Ukraine	UKR	.	27.20579701	65.31011461	7.484088379	43749470	48.294	69.14609756	.	.
1962	YR1962	United Arab Emirates	ARE	.	42.25051568	54.80830785	2.941176471	112472	75.248	54.3764878	18.335	0.163018351
1962	YR1962	United Kingdom	GBR	14184.81021	23.28950382	64.76688394	11.94361224	53250000	78.237	70.92682927	593360.937	11.14292839
1962	YR1962	United States	USA	17910.27879	30.74851227	59.98799903	9.263488702	186538000	70.757	70.1195122	2987207.873	16.0139375
1962	YR1962	Uruguay	URY	5384.392964	28.02660023	63.71635943	8.25704034	2603887	80.681	68.29663415	4011.698	1.540657486
1962	YR1962	Uzbekistan	UZB	.	41.86784185	52.13473878	5.997419375	9138097	34.5	59.42441463	.	.
1962	YR1962	Vanuatu	VUT	.	46.3131194	51.22551911	2.461361491	67808	10.765	47.68819512	40.337	0.594870812
1962	YR1962	Venezuela, RB	VEN	12922.10402	46.28688703	51.3658186	2.347294362	8790589	63.933	60.43031707	54106.585	6.155057983
1962	YR1962	Vietnam	VNM	.	41.88441901	53.29088937	4.824691614	36123000	15.369	60.41053659	9347.183	0.258759876
1962	YR1962	Virgin Islands (U.S.)	VIR	.	39.41030432	54.43423511	6.155460572	36300	59.241	66.74109756	.	.
1962	YR1962	West Bank and Gaza	PSE	.	.	.	.	.	.	.	.	.
1962	YR1962	Yemen, Rep.	YEM	.	42.66729748	53.97400014	3.358702373	5351799	9.831	34.73956098	3887.02	0.726301567
1962	YR1962	Zambia	ZMB	1400.839575	45.91381129	51.56050432	2.52568439	3240587	19.785	45.85365854	.	.
1962	YR1962	Zimbabwe	ZWE	903.2491549	46.31317699	50.3208591	3.365963906	3999419	13.082	52.27790244	.	.
1963	YR1963	Afghanistan	AFG	.	42.71525749	54.5008818	2.783860715	9533954	9.11	33.66690244	707.731	0.074232685
1963	YR1963	Albania	ALB	.	41.21189545	53.35318961	5.434914947	1762621	31.086	64.88709756	2082.856	1.181681144
1963	YR1963	Algeria	DZA	2133.318607	46.32248645	50.18385273	3.493660815	11985136	34.662	47.49619512	5427.16	0.452824232
1963	YR1963	American Samoa	ASM	.	.	.	.	21882	67.493	.	.	.
1963	YR1963	Andorra	AND	.	.	.	.	16412	65.872	.	.	.
1963	YR1963	Angola	AGO	.	46.36320511	51.05709184	2.579703054	5980417	11.624	34.24473171	1151.438	0.192534735
1963	YR1963	Antigua and Barbuda	ATG	.	43.2857584	52.7138299	4.000411706	58294	37.817	62.99258537	84.341	1.446821285
1963	YR1963	Argentina	ARG	5290.766222	30.44944834	63.55693132	5.993620339	21621840	75.309	65.50939024	50083.886	2.316356332
1963	YR1963	Armenia	ARM	.	41.29386424	53.02316403	5.682971734	2077575	53.889	67.13785366	.	.
1963	YR1963	Aruba	ABW	.	42.48875562	54.71029191	2.800952465	56695	50.73	66.71397561	.	.
1963	YR1963	Australia	AUS	19982.69053	29.97905321	61.410659	8.610287793	10950000	82.727	70.91170732	101029.517	9.226439909
1963	YR1963	Austria	AUT	14500.55146	22.86565878	64.41272363	12.72161759	7175811	64.913	69.44365854	36992.696	5.155193747
1963	YR1963	Azerbaijan	AZE	.	42.93967641	51.881775	5.178548585	4315128	51.764	61.4074878	.	.
1963	YR1963	Bahamas, The	BHS	16147.53902	42.79958848	53.66008812	3.540323404	127333	61.926	63.73704878	707.731	5.558111409
1963	YR1963	Bahrain	BHR	.	44.69911306	52.90670259	2.394184349	178140	82.372	56.14709756	1195.442	6.710688223
1963	YR1963	Bangladesh	BGD	378.5599524	42.74972728	54.57057306	2.67969966	52532417	5.727	47.69143902	.	.
1963	YR1963	Barbados	BRB	.	38.8741668	54.12330309	7.002530107	233587	36.995	62.18226829	190.684	0.816329676
1963	YR1963	Belarus	BLR	.	30.13472553	61.64548997	8.219784503	8437232	35.822	68.99207317	.	.
1963	YR1963	Belgium	BEL	14957.20387	23.87020277	63.80880293	12.3209943	9289770	92.835	70.05146341	105781.949	11.38692874
1963	YR1963	Belize	BLZ	1138.307246	46.63651611	49.12942774	4.234056148	100164	53.101	61.64604878	62.339	0.622369314
1963	YR1963	Benin	BEN	519.130656	39.86744841	55.29496523	4.837586355	2542859	11.118	38.65390244	121.011	0.047588561
1963	YR1963	Bermuda	BMU	28640.87802	.	.	.	47700	100	.	150.347	3.151928721
1963	YR1963	Bhutan	BTN	.	42.03249466	55.59187301	2.375632325	240778	4.217	35.73221951	.	.
1963	YR1963	Bolivia	BOL	1412.202022	42.87655603	52.78000304	4.343440925	3913395	37.656	43.08914634	1213.777	0.310159593
1963	YR1963	Bosnia and Herzegovina	BIH	.	37.63921425	58.5948395	3.765946253	3417574	21.209	62.15826829	.	.
1963	YR1963	Botswana	BWA	435.6898931	47.64173888	48.68728034	3.670980785	565353	3.171	51.59341463	.	.
1963	YR1963	Brazil	BRA	3670.826297	43.5107981	53.20313097	3.286070936	78854019	49.078	55.76092683	55617.389	0.705320917
1963	YR1963	British Virgin Islands	VGB	.	.	.	.	8452	13.43	.	3.667	0.433861808
1963	YR1963	Brunei Darussalam	BRN	.	45.66234932	50.53005044	3.807600239	93576	48.92	64.07619512	355.699	3.801177652
1963	YR1963	Bulgaria	BGR	.	25.0550021	66.92106889	8.023929004	8078145	42.23	70.30926829	34411.128	4.259780927
1963	YR1963	Burkina Faso	BFA	243.0304734	41.988965	55.52620111	2.484833887	5027821	4.993	35.87965854	88.008	0.017504203
1963	YR1963	Burundi	BDI	198.1222216	44.60030523	52.40399251	2.995702265	2949926	2.193	42.17780488	47.671	0.016160066
1963	YR1963	Cabo Verde	CPV	.	45.86783337	49.45045826	4.681708374	216908	17.503	49.6905122	14.668	0.06762314
1963	YR1963	Cambodia	KHM	.	46.63523589	50.82106367	2.543700446	6183747	10.497	41.70278049	388.702	0.062858652
1963	YR1963	Cameroon	CMR	913.3775455	40.64411343	55.69279167	3.663094901	5520332	15.647	42.84356098	300.694	0.054470275
1963	YR1963	Canada	CAN	19389.15562	33.76252027	58.54797282	7.689506909	18964000	71.307	71.38073171	211109.19	11.1321024
1963	YR1963	Cayman Islands	CYM	.	.	.	.	8227	100	.	11.001	1.337182448
1963	YR1963	Central African Republic	CAF	572.5814943	39.22786696	56.50358849	4.268544543	1585763	22.1	37.76034146	73.34	0.04624903
1963	YR1963	Chad	TCD	690.1190826	42.0429891	54.12434103	3.832669871	3183551	7.527	38.77536585	91.675	0.02879646
1963	YR1963	Channel Islands	CHI	.	21.40681203	65.20627026	13.38691771	112595	37.909	70.93331707	.	.
1963	YR1963	Chile	CHL	4127.318878	39.70919373	55.34378954	4.947016732	8247415	70.2	58.50780488	17355.911	2.104406168
1963	YR1963	China	CHN	142.0219524	40.61521768	55.77503116	3.609751157	682335000	17.757	46.0057561	436695.696	0.640001899
1963	YR1963	Colombia	COL	2310.702465	46.89391163	49.88137666	3.224711718	18033550	48.932	58.2007561	21257.599	1.178780606
1963	YR1963	Comoros	COM	.	42.99303296	53.87080031	3.13616673	200372	15.074	42.635	11.001	0.054902881
1963	YR1963	Congo, Dem. Rep.	COD	1041.407581	43.46331809	53.6367121	2.899969809	16461930	22.976	41.678	2295.542	0.139445496
1963	YR1963	Congo, Rep.	COG	1446.477612	41.99708487	54.29161076	3.711304363	1121735	33.78	50.41885366	234.688	0.209218755
1963	YR1963	Costa Rica	CRI	2879.023135	44.79302935	52.1411779	3.065792753	1484510	34.606	62.6497561	601.388	0.405108756
1963	YR1963	Cote d'Ivoire	CIV	1367.323656	43.68730987	53.86424268	2.44844745	3996941	21.575	38.88017073	623.39	0.155966776
1963	YR1963	Croatia	HRV	.	26.66117169	65.84566042	7.493167889	4231408	32.979	65.78787805	.	.
1963	YR1963	Cuba	CUB	.	36.23836593	58.95803739	4.803596682	7618354	58.963	65.76802439	13039.852	1.711636398
1963	YR1963	Curacao	CUW	.	41.21146401	54.12947025	4.659065743	130860	75.875	.	.	.
1963	YR1963	Cyprus	CYP	.	35.60535928	57.95526316	6.439377553	577913	37.176	70.56468293	986.423	1.706871103
1963	YR1963	Czech Republic	CZE	.	24.25930971	65.66238979	10.0783005	9670685	61.044	70.30439024	.	.
1963	YR1963	Denmark	DNK	23307.60992	24.30982022	64.60018706	11.08999272	4684483	75.757	72.4004878	40707.367	8.6898313
1963	YR1963	Djibouti	DJI	.	43.2106372	54.46098501	2.328377787	100628	53.787	45.29104878	66.006	0.655940692
1963	YR1963	Dominica	DMA	.	.	.	.	62918	38.046	.	14.668	0.233128834
1963	YR1963	Dominican Republic	DOM	1407.14262	48.92907437	48.4819278	2.588997831	3638628	33.061	54.00678049	1250.447	0.343658929
1963	YR1963	Ecuador	ECU	2271.3713	44.34786857	51.05882776	4.593303676	4953733	35.606	54.91019512	1796.83	0.362722416
1963	YR1963	Egypt, Arab Rep.	EGY	707.9252921	42.32619509	53.66227535	4.011529562	29281250	38.977	49.60195122	21554.626	0.736123834
1963	YR1963	El Salvador	SLV	.	45.64700203	51.05333854	3.299659437	3015887	38.712	51.82309756	1125.769	0.373279569
1963	YR1963	Equatorial Guinea	GNQ	.	38.78648752	56.35038522	4.863127255	266598	26.323	37.63182927	25.669	0.096283543
1963	YR1963	Eritrea	ERI	.	43.35886143	53.93479828	2.706340298	1508273	10.703	40.24558537	.	.
1963	YR1963	Estonia	EST	.	23.04205718	66.12707534	10.83086748	1258857	59.836	69.05356098	.	.
1963	YR1963	Ethiopia	ETH	.	43.53034816	53.87790093	2.591750909	23798429	7.104	40.27780488	421.705	0.017719867
1963	YR1963	Faroe Islands	FRO	.	.	.	.	36014	23.805	.	124.678	3.461931471
1963	YR1963	Fiji	FJI	1825.164536	47.77651946	50.08871914	2.134761398	436208	31.403	57.23217073	242.022	0.55483164
1963	YR1963	Finland	FIN	13668.94393	28.64779689	63.60825193	7.743951174	4523309	57.998	69.01268293	19358.093	4.279630907
1963	YR1963	France	FRA	14775.05916	25.99577133	62.16643036	11.83779831	48803680	64.702	70.51463415	334019.696	6.844149785
1963	YR1963	French Polynesia	PYF	.	44.8161498	52.39932287	2.784527333	86837	45.389	57.54607317	66.006	0.760113776
1963	YR1963	Gabon	GAB	5537.400232	32.01534096	61.11667458	6.867984465	516265	20.923	40.92495122	73.34	0.142058826
1963	YR1963	Gambia, The	GMB	.	40.18382202	57.56183945	2.254338529	389072	12.862	33.06209756	29.336	0.075399926
1963	YR1963	Georgia	GEO	.	30.54643828	61.43514358	8.018418139	3816100	44.544	64.63882927	.	.
1963	YR1963	Germany	DEU	.	22.35694924	65.57783188	12.06521887	74714353	71.826	69.85960976	.	.
1963	YR1963	Ghana	GHA	1078.554258	44.41084685	53.16092489	2.428228263	7303432	24.915	47.07843902	1723.49	0.235983576
1963	YR1963	Gibraltar	GIB	.	.	.	.	24848	100	.	55.005	2.213659047
1963	YR1963	Greece	GRC	8279.942807	26.91903054	65.62814304	7.452826419	8479625	58.222	69.18570732	12258.781	1.445674897
1963	YR1963	Greenland	GRL	.	.	.	.	36400	62.983	.	330.03	9.066758242
1963	YR1963	Grenada	GRD	.	49.59828602	45.44188538	4.959828602	93350	30.895	61.07617073	14.668	0.157129084
1963	YR1963	Guam	GUM	.	39.50705608	58.82922313	1.663720787	71286	53.396	62.707	.	.
1963	YR1963	Guatemala	GTM	1584.349573	46.57217588	50.72316239	2.704661724	4595510	33.086	48.296	1521.805	0.331150406
1963	YR1963	Guinea	GIN	.	41.37951543	55.31556832	3.304916249	3749505	11.919	35.42517073	696.73	0.185819195
1963	YR1963	Guinea-Bissau	GNB	.	40.7448483	56.22319687	3.031954834	636586	14.045	38.81370732	47.671	0.074885404
1963	YR1963	Guyana	GUY	1423.557779	47.60791872	48.95586877	3.436212505	622575	29.129	60.83090244	616.056	0.989528972
1963	YR1963	Haiti	HTI	.	41.31809354	55.36928599	3.31262047	4103730	16.762	43.83619512	249.356	0.060763257
1963	YR1963	Honduras	HND	1124.715306	47.24323061	49.50000158	3.256767809	2216707	24.491	48.289	711.398	0.320925589
1963	YR1963	Hong Kong SAR, China	HKG	4142.288863	40.54364704	56.49035071	2.966002253	3420900	85.867	68.62585366	4250.053	1.242378614
1963	YR1963	Hungary	HUN	.	24.25300278	65.96788233	9.779114889	10087947	57.181	68.87414634	56281.116	5.579045568
1963	YR1963	Iceland	ISL	13206.57745	34.94820657	56.78472416	8.267069266	185653	81.781	73.04292683	1305.452	7.031677377
1963	YR1963	India	IND	324.0562008	41.18866147	55.60798501	3.203353512	477527970	18.405	43.0522439	154083.673	0.32266942
1963	YR1963	Indonesia	IDN	670.963223	41.38238473	55.1653518	3.452263471	95055665	15.299	50.48829268	22783.071	0.239681359
1963	YR1963	Iran, Islamic Rep.	IRN	2961.995707	44.31073301	51.95977844	3.72948855	23680432	35.718	46.61807317	41341.758	1.745819417
1963	YR1963	Iraq	IRQ	.	42.97059139	53.56642245	3.46298616	7888914	47.532	51.58941463	9394.854	1.190893195
1963	YR1963	Ireland	IRL	.	30.93097436	57.89206351	11.17696213	2852650	47.473	70.27292683	13461.557	4.718965523
1963	YR1963	Isle of Man	IMN	.	.	.	.	48800	55.826	.	.	.
1963	YR1963	Israel	ISR	9400.194688	36.11738369	58.73819788	5.14441843	2379000	79.502	.	8210.413	3.451203447
1963	YR1963	Italy	ITA	12918.96723	24.74581985	65.36620353	9.887976621	51252000	60.853	69.24804878	164780.312	3.215100133
1963	YR1963	Jamaica	JAM	.	42.56523003	52.47091837	4.963851602	1703395	35.985	65.87139024	2398.218	1.407904802
1963	YR1963	Japan	JPN	10886.16411	27.52083819	66.53372785	5.94543396	96812000	66.064	69.65804878	325222.563	3.359320776
1963	YR1963	Jordan	JOR	.	44.40818754	51.65748278	3.934329678	1049302	53.565	55.02519512	1221.111	1.163736465
1963	YR1963	Kazakhstan	KAZ	.	38.38768055	56.27255424	5.339765213	10913552	45.847	59.61856098	.	.
1963	YR1963	Kenya	KEN	537.9641298	47.92542383	48.42818403	3.646392144	8908422	8.038	48.26926829	2856.593	0.320662066
1963	YR1963	Kiribati	KIR	.	46.13303879	50.11834186	3.748619345	44363	18.233	50.79778049	18.335	0.413294863
1963	YR1963	Korea, Dem. People�s Rep.	PRK	.	36.79393953	59.96723873	3.238821735	12065468	43.116	52.34504878	.	.
1963	YR1963	Korea, Rep.	KOR	1049.925606	43.63642698	52.85815491	3.505418114	27261747	30.407	55.24736585	21103.585	0.774109781
1963	YR1963	Kosovo	XKX	.	.	.	.	1022000	.	.	.	.
1963	YR1963	Kuwait	KWT	.	37.27937751	60.97986001	1.740762482	379891	77.511	62.62285366	17025.881	44.81780563
1963	YR1963	Kyrgyz Republic	KGZ	.	39.94773186	53.49576487	6.556503265	2413700	35.178	57.44319512	.	.
1963	YR1963	Lao PDR	LAO	.	42.42656979	54.81305334	2.760376871	2273349	8.17	44.10929268	146.68	0.064521549
1963	YR1963	Latvia	LVA	.	22.32402793	66.98861642	10.68735565	2210919	55.253	69.82902439	.	.
1963	YR1963	Lebanon	LBN	.	43.24587653	51.21391651	5.540206954	1984980	47.475	64.16441463	3028.942	1.52593074
1963	YR1963	Lesotho	LSO	316.7742753	43.44464512	52.29138917	4.263965717	898647	5.029	47.7164878	.	.
1963	YR1963	Liberia	LBR	1265.656947	42.31416421	55.29923385	2.386601943	1196890	20.664	35.71521951	355.699	0.29718604
1963	YR1963	Libya	LBY	.	42.92387058	53.43868201	3.637447415	1607171	29.998	47.45621951	1463.133	0.910377925
1963	YR1963	Liechtenstein	LIE	.	.	.	.	17718	19.89	.	.	.
1963	YR1963	Lithuania	LTU	.	27.17775852	64.28962333	8.532618146	2898950	42.434	70.20439024	.	.
1963	YR1963	Luxembourg	LUX	28563.7963	22.01214978	66.75284847	11.23500174	324100	70.953	69.22307317	11448.374	35.32358531
1963	YR1963	Macao SAR, China	MAC	.	44.19321574	51.01004071	4.796743555	184250	95.773	66.04141463	106.343	0.577166893
1963	YR1963	Macedonia, FYR	MKD	.	37.64528741	57.82971986	4.52499273	1547450	37.75	62.4595122	.	.
1963	YR1963	Madagascar	MDG	688.1816964	44.30187162	52.39299793	3.305130453	5486319	11.657	41.41490244	462.042	0.084217123
1963	YR1963	Malawi	MWI	240.837956	44.56320804	52.78206914	2.654722816	3872118	4.694	38.42170732	.	.
1963	YR1963	Malaysia	MYS	1573.751727	46.23794473	50.46215302	3.299902252	8974084	28.558	61.16019512	.	.
1963	YR1963	Maldives	MDV	.	40.70646827	56.76237908	2.531152648	97584	11.345	39.19590244	.	.
1963	YR1963	Mali	MLI	.	41.6494521	56.03906415	2.311483746	5441613	11.97	28.79639024	176.016	0.032346291
1963	YR1963	Malta	MLT	.	35.75557495	56.73671511	7.507709948	322550	89.948	69.45526829	410.704	1.273303364
1963	YR1963	Marshall Islands	MHL	.	.	.	.	16114	39.776	.	.	.
1963	YR1963	Mauritania	MRT	827.2733867	45.37208766	52.51160237	2.116309978	936016	8.671	45.46002439	88.008	0.094024034
1963	YR1963	Mauritius	MUS	.	46.8448527	50.67220507	2.48294223	718861	35.056	61.35765854	209.019	0.290764139
1963	YR1963	Mexico	MEX	3986.440986	46.67655463	49.83490415	3.488541217	41939880	53.265	58.64290244	66361.699	1.58230541
1963	YR1963	Micronesia, Fed. Sts.	FSM	.	46.68139782	49.82609051	3.492511662	48876	23.042	58.78158537	.	.
1963	YR1963	Moldova	MDA	.	33.70483554	60.38319551	5.911968952	2721000	25.856	62.9142439	.	.
1963	YR1963	Monaco	MCO	.	.	.	.	23168	100	.	.	.
1963	YR1963	Mongolia	MNG	.	40.11817154	54.92050427	4.961324197	1042383	41.056	50.98729268	1602.479	1.537322654
1963	YR1963	Montenegro	MNE	.	35.19763248	58.7412668	6.061100719	513409	20.993	65.70290244	.	.
1963	YR1963	Morocco	MAR	.	46.93847828	49.9495928	3.111928924	13478232	30.846	49.7147561	3960.36	0.293833791
1963	YR1963	Mozambique	MOZ	.	43.6161358	53.57993414	2.803930058	7862072	5.345	36.33878049	1661.151	0.211286668
1963	YR1963	Myanmar	MMR	176.6119431	42.1269993	54.33776708	3.535233616	22371902	20.259	45.00390244	2636.573	0.117851982
1963	YR1963	Namibia	NAM	.	42.26414105	54.08788258	3.64797637	648661	19.17	48.70621951	.	.
1963	YR1963	Nauru	NRU	.	.	.	.	5231	100	.	.	.
1963	YR1963	Nepal	NPL	269.5219093	41.20769499	56.13020406	2.662100949	10552267	3.653	36.42517073	99.009	0.009382723
1963	YR1963	Netherlands	NLD	17433.15465	29.13764096	61.60855628	9.253802765	11965966	60.387	73.33707317	91227.626	7.623924888
1963	YR1963	New Caledonia	NCL	.	37.70793318	58.68924975	3.602817065	85700	41.684	59.88780488	619.723	7.231306884
1963	YR1963	New Zealand	NZL	.	32.93762917	58.76649541	8.29587542	2531800	77.73	71.2804878	12229.445	4.830336124
1963	YR1963	Nicaragua	NIC	1839.747946	48.73558724	48.7362561	2.528156659	1943590	41.005	48.9505122	843.41	0.433944402
1963	YR1963	Niger	NER	708.6352977	48.73560654	49.96044794	1.303945514	3693866	6.259	35.24458537	88.008	0.023825445
1963	YR1963	Nigeria	NGA	1383.482572	41.92749179	55.17773206	2.894776147	48032246	16.087	38.28882927	5350.153	0.111386692
1963	YR1963	Northern Mariana Islands	MNP	.	.	.	.	10667	55.771	.	.	.
1963	YR1963	Norway	NOR	25671.11645	25.27107837	63.12636125	11.60256038	3666537	54.302	73.07756098	14983.362	4.086515969
1963	YR1963	Oman	OMN	.	44.55797042	52.36806678	3.073962807	593501	19.794	45.09553659	.	.
1963	YR1963	Pakistan	PAK	340.9316661	39.87241384	56.03074066	4.096845505	48309315	23.002	47.96280488	18514.683	0.383252857
1963	YR1963	Palau	PLW	.	.	.	.	10378	57.696	.	55.005	5.300154172
1963	YR1963	Panama	PAN	2525.963828	44.25466754	52.08605265	3.659279816	1238823	43.137	62.37678049	1184.441	0.956101881
1963	YR1963	Papua New Guinea	PNG	853.8408631	43.19154416	54.07247127	2.735984571	2139303	4.694	43.57782927	256.69	0.119987678
1963	YR1963	Paraguay	PRY	1095.933439	47.69186683	49.01353383	3.29459934	2058915	35.916	64.41104878	410.704	0.199475938
1963	YR1963	Peru	PER	3036.248484	44.37273412	52.13462707	3.492638808	10961540	49.632	49.24865854	10234.597	0.933682402
1963	YR1963	Philippines	PHL	1136.332447	47.52588081	49.41863449	3.055484706	29016771	31.077	58.73260976	11485.044	0.395807101
1963	YR1963	Poland	POL	.	32.70157161	60.98649123	6.311937155	30712000	49.326	68.37560976	231219.018	7.528621321
1963	YR1963	Portugal	PRT	5265.18045	29.14713591	62.52378896	8.329075126	9030355	36.101	64.13229268	10025.578	1.110208624
1963	YR1963	Puerto Rico	PRI	7343.632782	39.94113064	54.59565147	5.463217889	2504530	48.724	69.356	.	.
1963	YR1963	Qatar	QAT	.	40.07647812	57.36182899	2.561692889	61717	86.5	63.49902439	6138.558	99.46300047
1963	YR1963	Romania	ROU	.	27.84771913	64.66050414	7.491776731	18797850	36.284	67.44107317	69529.987	3.698826568
1963	YR1963	Russian Federation	RUS	.	30.29204758	63.31381603	6.39413639	123960000	56.408	67.33990244	.	.
1963	YR1963	Rwanda	RWA	301.2510509	48.99512467	48.00336581	3.001509521	3102972	2.766	43.11312195	84.341	0.027180716
1963	YR1963	Samoa	WSM	.	50.65615042	47.16839103	2.175458553	119561	19.141	51.4695122	22.002	0.184023218
1963	YR1963	San Marino	SMR	.	.	.	.	16621	52.206	.	.	.
1963	YR1963	Sao Tome and Principe	STP	.	38.43121367	58.22023466	3.348551662	64177	19.194	52.146	7.334	0.114277701
1963	YR1963	Saudi Arabia	SAU	.	43.49721774	52.90118205	3.601600209	4516659	35.011	47.23614634	6945.298	1.537706964
1963	YR1963	Senegal	SEN	1041.532053	44.77478965	52.64196545	2.583244896	3481745	24.973	38.4632439	861.745	0.247503766
1963	YR1963	Serbia	SRB	.	.	.	.	.	.	.	.	.
1963	YR1963	Seychelles	SYC	2966.281822	41.41672845	52.51735526	6.06591629	45176	30.877	.	7.334	0.162342837
1963	YR1963	Sierra Leone	SLE	390.077448	39.24389201	57.85056291	2.905545081	2398414	19.06	30.97756098	370.367	0.15442163
1963	YR1963	Singapore	SGP	3960.968056	44.30878906	53.31228644	2.378924496	1795000	100	66.70080488	3399.309	1.89376546
1963	YR1963	Sint Maarten (Dutch part)	SXM	.	.	.	.	.	100	.	.	.
1963	YR1963	Slovak Republic	SVK	.	31.08842354	61.48573577	7.425840695	4282017	35.483	70.59492683	.	.
1963	YR1963	Slovenia	SVN	.	26.75659115	64.77530342	8.468105434	1616971	30.776	68.62195122	.	.
1963	YR1963	Solomon Islands	SLB	.	42.92598513	53.71548741	3.358527463	128866	6.616	50.88170732	14.668	0.113823662
1963	YR1963	Somalia	SOM	.	43.06087331	53.87375134	3.065375354	2936443	18.92	38.16217073	102.676	0.034966114
1963	YR1963	South Africa	ZAF	4974.950303	42.10279495	54.12168985	3.775515198	18809939	47.02	53.23404878	109826.65	5.838756309
1963	YR1963	South Sudan	SSD	.	41.73847067	55.6322941	2.629235233	3131557	8.714	32.99556098	.	.
1963	YR1963	Spain	ESP	9652.360722	27.57791151	63.93780878	8.484279709	31296651	59.306	69.68121951	58822.347	1.879509312
1963	YR1963	Sri Lanka	LKA	595.869285	41.87295707	54.06038394	4.066658992	10582000	16.916	60.90563415	2533.897	0.239453506
1963	YR1963	St. Kitts and Nevis	KNA	.	.	.	.	50525	29.545	.	18.335	0.362889659
1963	YR1963	St. Lucia	LCA	.	46.17822461	49.3484941	4.473281299	93399	22.174	59.39007317	22.002	0.235569974
1963	YR1963	St. Martin (French part)	MAF	.	.	.	.	4656	.	.	.	.
1963	YR1963	St. Vincent and the Grenadines	VCT	1712.399046	50.24534556	45.65328454	4.101369896	84167	27.314	60.78239024	14.668	0.174272577
1963	YR1963	Sudan	SDN	850.9931896	45.48282832	51.35717725	3.159994433	8248812	12.262	49.43792683	1679.486	0.147903283
1963	YR1963	Suriname	SUR	.	48.24912249	47.72993183	4.020945671	314528	47.372	60.77046341	531.715	1.690517219
1963	YR1963	Swaziland	SWZ	.	45.95543693	51.27802577	2.766537308	373897	5.312	45.10056098	.	.
1963	YR1963	Sweden	SWE	20723.93784	21.46419747	66.22710447	12.30869806	7604328	75.223	73.55536585	55371.7	7.281603319
1963	YR1963	Switzerland	CHE	.	24.31859339	65.34301812	10.33838849	5694247	52.946	71.18756098	29104.979	5.111295488
1963	YR1963	Syrian Arab Republic	SYR	.	48.0396437	48.14797307	3.812383234	5034646	38.694	53.82360976	3611.995	0.717427799
1963	YR1963	Tajikistan	TJK	.	43.59145798	51.60850889	4.800033129	2318234	34.351	57.3887561	.	.
1963	YR1963	Tanzania	TZA	.	45.92921709	51.64595733	2.424825582	11005905	5.704	44.42370732	803.073	0.072967466
1963	YR1963	Thailand	THA	638.7406577	43.40724865	53.20310404	3.389647313	29967041	20	56.23239024	5570.173	0.185876644
1963	YR1963	Timor-Leste	TLS	.	41.62869091	55.8674673	2.503841788	527749	10.785	35.24153659	.	.
1963	YR1963	Togo	TGO	413.2159041	43.45953214	53.43395246	3.106515403	1631764	12.811	42.18917073	106.343	0.065170576
1963	YR1963	Tonga	TON	.	46.02420114	50.75719151	3.218607347	69005	18.701	62.4587561	11.001	0.15942323
1963	YR1963	Trinidad and Tobago	TTO	5926.933522	43.30836047	53.25011288	3.441526649	892569	15.493	64.16139024	1309.119	1.466686609
1963	YR1963	Tunisia	TUN	.	44.5535114	51.79456405	3.651924543	4377637	38.833	44.10078049	1947.177	0.444800928
1963	YR1963	Turkey	TUR	3440.148764	42.52217864	53.94718601	3.53063535	29531342	33.137	47.57402439	22669.394	0.767638464
1963	YR1963	Turkmenistan	TKM	.	43.10661594	52.04675923	4.846624833	1773853	46.848	55.70570732	.	.
1963	YR1963	Turks and Caicos Islands	TCA	.	.	.	.	5740	48.706	.	.	.
1963	YR1963	Tuvalu	TUV	.	.	.	.	6538	17.587	.	.	.
1963	YR1963	Uganda	UGA	.	46.44949555	50.96229961	2.588204843	7487429	5.045	45.73812195	432.706	0.057790999
1963	YR1963	Ukraine	UKR	.	27.25167891	65.10758424	7.64073684	44285899	49.046	69.45770732	.	.
1963	YR1963	United Arab Emirates	ARE	.	40.9370371	56.34248124	2.720481659	125566	76.093	55.415	22.002	0.175222592
1963	YR1963	United Kingdom	GBR	14636.05333	23.22327219	64.7496243	12.02710351	53650000	78.099	70.82682927	603822.888	11.25485346
1963	YR1963	United States	USA	18431.1584	30.57705444	60.09769824	9.325247325	189242000	71.134	69.91707317	3119230.874	16.48276215
1963	YR1963	Uruguay	URY	5329.625142	28.05380685	63.6455369	8.300656249	2635129	80.899	68.44092683	4319.726	1.639284452
1963	YR1963	Uzbekistan	UZB	.	42.98321919	51.00315731	6.013623503	9454250	34.762	59.79560976	.	.
1963	YR1963	Vanuatu	VUT	.	46.30810131	51.23920874	2.452689955	69964	10.95	48.28729268	33.003	0.471714024
1963	YR1963	Venezuela, RB	VEN	12926.5715	46.50506788	51.13055372	2.364378404	9130349	64.977	60.98582927	56204.109	6.155745963
1963	YR1963	Vietnam	VNM	.	42.66467772	52.47002198	4.865300298	36836000	15.714	61.04302439	9119.829	0.247579243
1963	YR1963	Virgin Islands (U.S.)	VIR	.	39.93380108	54.41831193	5.647886996	38700	60.604	66.99621951	.	.
1963	YR1963	West Bank and Gaza	PSE	.	.	.	.	.	.	.	.	.
1963	YR1963	Yemen, Rep.	YEM	.	42.53522223	54.14728034	3.317497429	5446063	10.216	35.18678049	2918.932	0.535971031
1963	YR1963	Zambia	ZMB	1401.462173	46.08825626	51.3786099	2.53313384	3345145	20.712	46.20921951	.	.
1963	YR1963	Zimbabwe	ZWE	928.6894794	46.98499016	49.66903442	3.345975422	4132756	13.578	52.62931707	.	.
1964	YR1964	Afghanistan	AFG	.	42.8060782	54.44308355	2.750838243	9731361	9.426	34.10190244	839.743	0.086292452
1964	YR1964	Albania	ALB	.	41.43246367	53.11145139	5.456084938	1814135	31.158	65.43819512	2016.85	1.11174196
1964	YR1964	Algeria	DZA	2200.813876	46.81557453	49.62608887	3.558336593	12295970	36.141	47.94190244	5650.847	0.45956903
1964	YR1964	American Samoa	ASM	.	.	.	.	22698	67.916	.	.	.
1964	YR1964	Andorra	AND	.	.	.	.	17469	68.205	.	.	.
1964	YR1964	Angola	AGO	.	46.73087139	50.70389366	2.565234952	6093321	12.058	34.61746341	1224.778	0.201003361
1964	YR1964	Antigua and Barbuda	ATG	.	43.23802164	52.79047107	3.971507291	59524	37.211	63.37858537	91.675	1.540135072
1964	YR1964	Argentina	ARG	5738.59769	30.29879071	63.57098085	6.130228443	21953929	75.844	65.58241463	55727.399	2.538379303
1964	YR1964	Armenia	ARM	.	41.70092466	52.76764827	5.531427069	2144998	54.758	67.56541463	.	.
1964	YR1964	Aruba	ABW	.	41.95013326	55.11993267	2.929934072	57032	50.715	67.04429268	.	.
1964	YR1964	Australia	AUS	20961.1859	29.77761736	61.61896522	8.603417425	11167000	83.11	70.88097561	108979.573	9.759073431
1964	YR1964	Austria	AUT	15286.38506	23.11674426	63.97571365	12.90754209	7223801	64.962	69.92195122	38943.54	5.391003988
1964	YR1964	Azerbaijan	AZE	.	43.72288486	51.13497935	5.142135787	4456689	51.464	61.61258537	.	.
1964	YR1964	Bahamas, The	BHS	16993.81322	43.06047959	53.44732158	3.492198836	133698	62.642	64.05909756	1085.432	8.118535805
1964	YR1964	Bahrain	BHR	.	45.86383942	52.02666127	2.109499308	182887	82.389	57.42587805	1598.812	8.742075708
1964	YR1964	Bangladesh	BGD	407.6331236	42.98342851	54.34917447	2.667397019	54129100	5.964	48.25339024	.	.
1964	YR1964	Barbados	BRB	.	38.99047952	53.93290044	7.076620038	234547	37.068	62.67287805	179.683	0.766085262
1964	YR1964	Belarus	BLR	.	30.2809446	61.51358138	8.205474015	8524224	37	69.28992683	.	.
1964	YR1964	Belgium	BEL	15847.02877	23.84093447	63.69192058	12.46714494	9378113	92.988	70.75512195	103662.423	11.05365472
1964	YR1964	Belize	BLZ	1161.533928	46.89285818	48.86144233	4.245699483	103069	52.79	62.22482927	84.341	0.818296481
1964	YR1964	Benin	BEN	544.4277629	40.27807801	54.99096082	4.730961169	2585965	11.801	39.12239024	143.013	0.055303533
1964	YR1964	Bermuda	BMU	31041.95	.	.	.	48900	100	.	201.685	4.124437628
1964	YR1964	Bhutan	BTN	.	41.93712726	55.69756393	2.365308804	247325	4.446	36.21790244	.	.
1964	YR1964	Bolivia	BOL	1451.186017	42.97803705	52.78011715	4.241845799	3990857	37.957	43.43021951	1481.468	0.371215506
1964	YR1964	Bosnia and Herzegovina	BIH	.	37.30453766	58.81031735	3.885144992	3478995	22.004	62.73009756	.	.
1964	YR1964	Botswana	BWA	453.0789745	48.20187363	48.24267948	3.555446893	580799	3.318	51.9287561	.	.
1964	YR1964	Brazil	BRA	3690.448686	43.50035175	53.1799591	3.31968915	81168654	50.059	56.2715122	56735.824	0.698986877
1964	YR1964	British Virgin Islands	VGB	.	.	.	.	8627	13.854	.	7.334	0.850121711
1964	YR1964	Brunei Darussalam	BRN	.	46.16752514	50.06949554	3.762979315	97848	50.776	64.54831707	341.031	3.485313956
1964	YR1964	Bulgaria	BGR	.	24.6308467	67.15728974	8.211863557	8144340	43.987	71.12121951	42863.563	5.262987916
1964	YR1964	Burkina Faso	BFA	245.113701	42.10881192	55.3755033	2.515684786	5098890	5.095	36.35895122	110.01	0.021575284
1964	YR1964	Burundi	BDI	206.289436	44.85567076	52.14853967	2.995789574	3010859	2.233	42.49221951	47.671	0.015833023
1964	YR1964	Cabo Verde	CPV	.	47.008211	48.45027385	4.541515149	223846	17.787	50.152	29.336	0.131054386
1964	YR1964	Cambodia	KHM	.	46.82419862	50.64464921	2.531152162	6331583	10.662	41.88560976	341.031	0.053861886
1964	YR1964	Cameroon	CMR	924.6737712	40.82042167	55.51510047	3.664477865	5646316	16.255	43.27865854	337.364	0.059749401
1964	YR1964	Canada	CAN	20301.65991	33.56646322	58.73085435	7.702682425	19325000	72.107	71.77634146	237801.283	12.3053704
1964	YR1964	Cayman Islands	CYM	.	.	.	.	8298	100	.	11.001	1.325741142
1964	YR1964	Central African Republic	CAF	573.3735078	39.44105719	56.32397081	4.234972002	1616516	22.803	38.22536585	73.34	0.045369177
1964	YR1964	Chad	TCD	659.7443148	42.28365581	53.90310503	3.81323916	3246505	7.877	39.03836585	99.009	0.030497104
1964	YR1964	Channel Islands	CHI	.	21.44533413	65.07519359	13.47947228	113773	37.646	71.04758537	.	.
1964	YR1964	Chile	CHL	4140.772497	39.77356699	55.25043892	4.975994083	8430838	70.955	58.9652439	17524.593	2.078630025
1964	YR1964	China	CHN	163.9913217	40.97842461	55.5005355	3.521039895	698355000	18.299	47.61746341	436923.05	0.625646054
1964	YR1964	Colombia	COL	2390.562774	46.92533204	49.83906984	3.235598112	18581974	50.24	58.64126829	21708.64	1.168263393
1964	YR1964	Comoros	COM	.	43.45261174	53.45540925	3.091979014	203753	16.004	43.03270732	11.001	0.053991843
1964	YR1964	Congo, Dem. Rep.	COD	989.4293211	43.41252619	53.70782865	2.879645157	16903923	23.204	41.918	1976.513	0.11692629
1964	YR1964	Congo, Rep.	COG	1461.712085	42.21129249	54.04907273	3.739634783	1152412	34.524	50.95229268	267.691	0.232287585
1964	YR1964	Costa Rica	CRI	2895.997294	44.64350658	52.26692066	3.089572757	1537041	35.197	63.2794878	674.728	0.438978531
1964	YR1964	Cote d'Ivoire	CIV	1545.873271	43.85606901	53.69472807	2.449202915	4157965	23.007	39.50509756	762.736	0.183439736
1964	YR1964	Croatia	HRV	.	26.21327921	66.08163186	7.705088936	4259680	33.972	66.15443902	.	.
1964	YR1964	Cuba	CUB	.	36.82001082	58.31122211	4.868767068	7787146	59.15	66.40180488	14293.966	1.835584693
1964	YR1964	Curacao	CUW	.	41.12997083	54.30918517	4.560844002	133148	76.255	.	.	.
1964	YR1964	Cyprus	CYP	.	34.96881411	58.55482029	6.476365603	578627	37.681	70.86912195	1001.091	1.730114564
1964	YR1964	Czech Republic	CZE	.	23.70604667	65.96081541	10.33313792	9727804	61.532	70.4595122	.	.
1964	YR1964	Denmark	DNK	25265.47696	24.01407901	64.73846697	11.24745402	4722072	76.409	72.48512195	43189.926	9.146392939
1964	YR1964	Djibouti	DJI	.	43.1592352	54.49373972	2.347025088	107583	54.952	45.70863415	84.341	0.78396215
1964	YR1964	Dominica	DMA	.	.	.	.	63926	38.113	.	14.668	0.229452805
1964	YR1964	Dominican Republic	DOM	1454.629662	49.01385221	48.3953777	2.590770089	3757956	34.044	54.70031707	1749.159	0.465454891
1964	YR1964	Ecuador	ECU	2378.825121	44.58302317	50.87242434	4.544552491	5099468	36.122	55.38729268	2145.195	0.420670352
1964	YR1964	Egypt, Arab Rep.	EGY	745.4580245	42.09113121	53.85110928	4.057759506	30071102	39.331	50.07539024	25522.32	0.848732448
1964	YR1964	El Salvador	SLV	.	45.79355518	50.92882397	3.277620851	3106186	38.811	52.36353659	1232.112	0.396663947
1964	YR1964	Equatorial Guinea	GNQ	.	39.00728292	56.20448174	4.788235337	271457	26.413	37.93173171	25.669	0.094560096
1964	YR1964	Eritrea	ERI	.	43.22707787	54.09411137	2.678810764	1548187	11.039	40.75446341	.	.
1964	YR1964	Estonia	EST	.	22.88752796	66.18092466	10.93154738	1277086	60.596	69.30992683	.	.
1964	YR1964	Ethiopia	ETH	.	43.48014332	53.94489918	2.574957503	24397024	7.342	40.79756098	407.037	0.016683879
1964	YR1964	Faroe Islands	FRO	.	.	.	.	36454	24.669	.	121.011	3.31955341
1964	YR1964	Fiji	FJI	1853.661693	47.38750139	50.47175047	2.140748141	450450	31.991	57.63885366	425.372	0.944326784
1964	YR1964	Finland	FIN	14305.21315	27.85792131	64.24526272	7.896815969	4548543	58.832	69.22097561	22852.744	5.024189944
1964	YR1964	France	FRA	15532.63473	25.70357395	62.35357444	11.94285161	49449403	65.898	70.66341463	345303.055	6.982957004
1964	YR1964	French Polynesia	PYF	.	45.55984556	51.67864909	2.761505348	90132	46.783	57.92987805	66.006	0.732325922
1964	YR1964	Gabon	GAB	5706.433506	32.26241865	60.94228783	6.795293525	523789	22.318	41.58541463	190.684	0.364047355
1964	YR1964	Gambia, The	GMB	.	39.96852134	57.74484036	2.286638297	394553	13.677	33.53763415	29.336	0.074352495
1964	YR1964	Georgia	GEO	.	31.02510417	61.14720378	7.827692047	3870300	45.039	65.04180488	.	.
1964	YR1964	Germany	DEU	.	22.68341285	65.05882426	12.2577629	75318337	71.891	70.01370732	.	.
1964	YR1964	Ghana	GHA	1071.591905	44.36922365	53.19754105	2.433235298	7513289	25.488	47.45336585	1650.15	0.219630843
1964	YR1964	Gibraltar	GIB	.	.	.	.	25454	100	.	55.005	2.160957021
1964	YR1964	Greece	GRC	8931.283912	26.63174431	65.76174049	7.606515202	8510429	59.099	69.42943902	13223.202	1.553764446
1964	YR1964	Greenland	GRL	.	.	.	.	37600	64.534	.	315.362	8.387287234
1964	YR1964	Grenada	GRD	.	49.60453299	45.43299386	4.962473157	94066	31.085	61.4707561	22.002	0.233899602
1964	YR1964	Guam	GUM	.	39.38755116	58.92184912	1.690599718	73051	54.475	63.1862439	.	.
1964	YR1964	Guatemala	GTM	1610.432972	46.63666304	50.64003264	2.723304316	4730540	33.682	48.85682927	1771.161	0.374409898
1964	YR1964	Guinea	GIN	.	41.57021916	55.19843197	3.231348869	3811659	12.439	35.58092683	700.397	0.183751222
1964	YR1964	Guinea-Bissau	GNB	.	40.78399158	56.17964442	3.036364003	643961	14.197	39.18126829	58.672	0.091111108
1964	YR1964	Guyana	GUY	1547.326431	47.73228606	48.81076124	3.456952708	637845	29.169	61.01229268	649.059	1.017581074
1964	YR1964	Haiti	HTI	.	41.61836222	55.04015153	3.341486252	4186640	17.168	44.39858537	300.694	0.071822273
1964	YR1964	Honduras	HND	1152.701005	47.41371333	49.33613152	3.25015515	2280045	25.094	48.92797561	722.399	0.316835413
1964	YR1964	Hong Kong SAR, China	HKG	4392.203743	40.17442016	56.77851889	3.047060959	3504600	86.147	69.10436585	4224.384	1.20538264
1964	YR1964	Hungary	HUN	.	23.86116516	66.08590521	10.05292963	10119835	57.603	69.38097561	62401.339	6.166240754
1964	YR1964	Iceland	ISL	14260.42865	34.76111504	56.89771731	8.341167647	188983	82.256	73.54170732	1309.119	6.927178635
1964	YR1964	India	IND	341.0960195	41.37578805	55.39673541	3.227476539	487484535	18.595	43.69695122	150647.694	0.309030714
1964	YR1964	Indonesia	IDN	676.2739591	41.80137536	54.79879157	3.399833071	97638029	15.543	51.07929268	22394.369	0.229361133
1964	YR1964	Iran, Islamic Rep.	IRN	3130.068716	44.62971476	51.74708744	3.623197796	24308085	36.391	47.16980488	47560.99	1.956591397
1964	YR1964	Iraq	IRQ	.	43.61251183	52.8388679	3.548620269	8122199	49.093	52.73682927	9075.825	1.11740983
1964	YR1964	Ireland	IRL	.	30.91752302	57.92462439	11.15785259	2866550	48.091	70.40129268	14231.627	4.964723099
1964	YR1964	Isle of Man	IMN	.	.	.	.	49391	56.066	.	.	.
1964	YR1964	Israel	ISR	9752.752492	35.79722981	58.86277482	5.339995367	2475000	80.232	.	9149.165	3.696632323
1964	YR1964	Italy	ITA	13171.60186	24.63364856	65.34644113	10.01991031	51675350	61.35	70.31170732	175957.328	3.405053435
1964	YR1964	Jamaica	JAM	.	42.77035469	52.04312546	5.186519856	1730486	36.74	66.30529268	4066.703	2.350035192
1964	YR1964	Japan	JPN	12031.29505	26.6305427	67.31412027	6.055337034	97826000	66.972	70.13243902	359318.329	3.673035072
1964	YR1964	Jordan	JOR	.	44.69807773	51.47563368	3.826288586	1101459	53.914	55.79265854	1243.113	1.128605786
1964	YR1964	Kazakhstan	KAZ	.	38.76137349	55.98103523	5.257591275	11267329	46.4	60.03604878	.	.
1964	YR1964	Kenya	KEN	546.7655813	48.21303593	48.1653737	3.621590371	9200157	8.318	48.86060976	2827.257	0.307305299
1964	YR1964	Kiribati	KIR	.	46.17501376	50.11557512	3.709411117	45425	18.92	51.30768293	18.335	0.403632361
1964	YR1964	Korea, Dem. People�s Rep.	PRK	.	36.26667516	60.48798693	3.245337909	12282419	44.102	53.05487805	.	.
1964	YR1964	Korea, Rep.	KOR	1119.574144	43.49216074	52.98942127	3.518417988	27984155	31.372	56.02358537	22218.353	0.793961905
1964	YR1964	Kosovo	XKX	.	.	.	.	1050000	.	.	.	.
1964	YR1964	Kuwait	KWT	.	38.11939281	60.18060602	1.700001176	425235	78.341	63.24602439	25335.303	59.57953367
1964	YR1964	Kyrgyz Republic	KGZ	.	40.83876834	52.74584277	6.415388886	2495300	35.515	57.8822439	.	.
1964	YR1964	Lao PDR	LAO	.	42.42487658	54.77666334	2.798460082	2327137	8.246	44.40943902	172.349	0.07406053
1964	YR1964	Latvia	LVA	.	22.36574302	66.87517989	10.75907709	2240623	56.045	71.02804878	.	.
1964	YR1964	Lebanon	LBN	.	43.58862183	51.01511018	5.396267992	2041207	49.207	64.44143902	3267.297	1.600669114
1964	YR1964	Lesotho	LSO	336.480851	43.49480576	52.25939102	4.245803224	915822	5.661	47.9614878	.	.
1964	YR1964	Liberia	LBR	1301.020579	42.55993414	55.07153218	2.36853368	1224344	21.378	36.13	484.044	0.395349673
1964	YR1964	Libya	LBY	.	43.35736663	53.11432554	3.528307826	1667825	30.924	48.95770732	663.727	0.397959618
1964	YR1964	Liechtenstein	LIE	.	.	.	.	18170	19.679	.	.	.
1964	YR1964	Lithuania	LTU	.	27.24972501	64.01126605	8.739008943	2935200	43.441	71.50902439	.	.
1964	YR1964	Luxembourg	LUX	30467.45251	22.18892616	66.43634342	11.37473042	327750	71.459	69.41104878	12306.452	37.54828986
1964	YR1964	Macao SAR, China	MAC	.	44.81486648	50.46367333	4.721460196	193563	95.98	66.47963415	128.345	0.663065772
1964	YR1964	Macedonia, FYR	MKD	.	37.42894998	58.10268166	4.468368362	1569141	39.047	63.04946341	.	.
1964	YR1964	Madagascar	MDG	697.7916656	44.67818183	52.01427016	3.307548011	5625164	12.014	41.89053659	484.044	0.086049758
1964	YR1964	Malawi	MWI	241.5514649	44.41180426	52.96273392	2.625461817	3963417	4.8	38.62578049	330.03	0.083269058
1964	YR1964	Malaysia	MYS	1607.940886	46.30335133	50.44302641	3.253622259	9253963	29.232	61.68495122	.	.
1964	YR1964	Maldives	MDV	.	41.44031772	56.0580358	2.501646477	100214	11.404	39.87202439	.	.
1964	YR1964	Mali	MLI	.	41.76988716	55.92579389	2.304318945	5503752	12.286	29.11104878	176.016	0.031981092
1964	YR1964	Malta	MLT	.	34.34734721	58.05161646	7.601036334	321250	89.886	69.73319512	498.712	1.552410895
1964	YR1964	Marshall Islands	MHL	.	.	.	.	16710	41.214	.	.	.
1964	YR1964	Mauritania	MRT	1025.957069	45.49990817	52.33126536	2.168826466	963747	9.357	46.06234146	117.344	0.121758096
1964	YR1964	Mauritius	MUS	.	46.78349142	50.73845568	2.47805289	736381	36.023	61.93495122	308.028	0.418299766
1964	YR1964	Mexico	MEX	4324.485845	46.85188508	49.62110075	3.527014161	43264272	54.1	59.05558537	74278.752	1.716861248
1964	YR1964	Micronesia, Fed. Sts.	FSM	.	47.04973558	49.49789055	3.452373878	50487	23.289	59.17958537	.	.
1964	YR1964	Moldova	MDA	.	34.13215316	60.00900027	5.858846567	2774000	26.703	63.28126829	.	.
1964	YR1964	Monaco	MCO	.	.	.	.	23236	100	.	.	.
1964	YR1964	Mongolia	MNG	.	41.11886862	53.92996276	4.951168621	1074514	41.585	51.74609756	2046.186	1.904289753
1964	YR1964	Montenegro	MNE	.	35.23824822	58.74351585	6.018235933	521753	21.77	66.30826829	.	.
1964	YR1964	Morocco	MAR	.	47.48284314	49.37070718	3.146449679	13857142	31.353	50.142	4422.402	0.319142432
1964	YR1964	Mozambique	MOZ	.	43.68795863	53.50421699	2.807824384	8030025	5.555	36.7487561	2141.528	0.266690079
1964	YR1964	Myanmar	MMR	162.5986514	42.41707128	54.03277482	3.550153905	22867741	20.613	45.95509756	2860.26	0.12507838
1964	YR1964	Namibia	NAM	.	42.40307118	53.97485578	3.622073046	665282	19.6	49.2835122	.	.
1964	YR1964	Nauru	NRU	.	.	.	.	5500	100	.	29.336	5.333818182
1964	YR1964	Nepal	NPL	285.0707387	41.42780935	55.88706099	2.685129663	10728197	3.695	36.94646341	150.347	0.014014191
1964	YR1964	Netherlands	NLD	18624.89699	28.69456966	61.92963496	9.375795378	12127120	60.57	73.70414634	96867.472	7.987673248
1964	YR1964	New Caledonia	NCL	.	37.83402387	58.59176554	3.574210592	88100	43.161	60.33658537	1100.1	12.48694665
1964	YR1964	New Zealand	NZL	.	32.74393245	59.0430648	8.213002755	2585400	78.317	71.32926829	13105.858	5.069180011
1964	YR1964	Nicaragua	NIC	1984.406692	49.04928229	48.43348472	2.517232992	2002119	41.855	49.60807317	949.753	0.474373901
1964	YR1964	Niger	NER	689.266914	48.78484421	49.86335809	1.351797698	3802640	6.529	35.31760976	95.342	0.025072581
1964	YR1964	Nigeria	NGA	1421.378938	41.94796855	55.16239851	2.889632933	49066059	16.318	38.68707317	7275.328	0.148276184
1964	YR1964	Northern Mariana Islands	MNP	.	.	.	.	10857	57.274	.	.	.
1964	YR1964	Norway	NOR	26754.28192	24.96165511	63.241569	11.79677589	3694339	55.944	73.59585366	16189.805	4.382327935
1964	YR1964	Oman	OMN	.	44.78794916	52.11837336	3.09367748	608887	21.04	45.87658537	11.001	0.018067392
1964	YR1964	Pakistan	PAK	357.5428216	40.10678177	55.87016394	4.023054291	49551904	23.256	48.77507317	19035.397	0.384150668
1964	YR1964	Palau	PLW	.	.	.	.	10593	57.987	.	58.672	5.538752006
1964	YR1964	Panama	PAN	2560.506732	44.31839195	52.01202561	3.669582441	1276276	43.784	62.84021951	1243.113	0.974015808
1964	YR1964	Papua New Guinea	PNG	907.0735415	43.3907352	53.90195487	2.707309933	2186340	5.069	44.25073171	267.691	0.122437956
1964	YR1964	Paraguay	PRY	1112.289448	47.64970354	49.02674667	3.323549793	2114095	36.079	64.57021951	432.706	0.204676706
1964	YR1964	Peru	PER	3143.442133	44.49791974	52.00778476	3.494295504	11281015	50.752	49.72804878	12266.115	1.087323703
1964	YR1964	Philippines	PHL	1138.384094	47.59642899	49.37309089	3.030480118	29962876	31.34	59.03307317	12838.167	0.428469116
1964	YR1964	Poland	POL	.	32.04167011	61.39898761	6.559342279	31139450	49.727	68.62926829	243114.766	7.807291587
1964	YR1964	Portugal	PRT	5594.348968	29.14350322	62.41065528	8.445841497	9035365	36.483	64.56385366	11023.002	1.21998414
1964	YR1964	Puerto Rico	PRI	7709.67487	39.30930204	55.14522177	5.545476183	2554066	50.126	69.59329268	.	.
1964	YR1964	Qatar	QAT	.	39.52521201	58.0002072	2.474580786	67567	86.78	64.25429268	6274.237	92.85948762
1964	YR1964	Romania	ROU	.	27.34626481	64.94030474	7.713430452	18919126	36.989	67.65043902	72115.222	3.811762869
1964	YR1964	Russian Federation	RUS	.	29.87745213	63.60035124	6.522196629	125345000	57.294	67.5665122	.	.
1964	YR1964	Rwanda	RWA	258.7999832	49.129146	47.87840431	2.992449689	3161724	2.824	43.37053659	36.67	0.011598103
1964	YR1964	Samoa	WSM	.	51.13332361	46.65191238	2.214764013	123354	19.221	51.9695122	25.669	0.208092158
1964	YR1964	San Marino	SMR	.	.	.	.	17032	53.307	.	.	.
1964	YR1964	Sao Tome and Principe	STP	.	39.81965988	57.14508192	3.035258207	64212	20.484	52.6747561	11.001	0.171323117
1964	YR1964	Saudi Arabia	SAU	.	43.56258301	52.8528004	3.584616595	4677404	36.872	47.81126829	7047.974	1.506813181
1964	YR1964	Senegal	SEN	1052.197063	44.914689	52.52757302	2.557737985	3580312	25.657	38.43597561	924.084	0.258101529
1964	YR1964	Serbia	SRB	.	.	.	.	.	.	.	.	.
1964	YR1964	Seychelles	SYC	3064.134081	42.05349515	51.8762733	6.070231549	46322	31.991	.	7.334	0.158326497
1964	YR1964	Sierra Leone	SLE	409.8679677	39.23856071	57.86279096	2.898648327	2435204	19.712	31.23039024	304.361	0.12498378
1964	YR1964	Singapore	SGP	3718.645829	44.05925779	53.42996675	2.510775457	1841600	100	66.91021951	3703.67	2.011115334
1964	YR1964	Sint Maarten (Dutch part)	SXM	.	.	.	.	.	100	.	.	.
1964	YR1964	Slovak Republic	SVK	.	30.84311375	61.48221959	7.674666665	4327341	36.26	70.63278049	.	.
1964	YR1964	Slovenia	SVN	.	26.38291759	64.90262221	8.714460203	1632114	31.631	68.66341463	.	.
1964	YR1964	Solomon Islands	SLB	.	43.12331491	53.3641608	3.512524288	132782	6.924	51.38170732	18.335	0.138083475
1964	YR1964	Somalia	SOM	.	43.05963828	53.85848512	3.081876602	3001126	19.453	38.56512195	135.679	0.045209365
1964	YR1964	South Africa	ZAF	5231.384547	42.27781677	53.96350122	3.758682016	19308166	47.134	53.57365854	119657.877	6.197267881
1964	YR1964	South Sudan	SSD	.	41.68407062	55.72981931	2.586110066	3196113	8.702	33.4215122	.	.
1964	YR1964	Spain	ESP	10064.25064	27.62106135	63.7855553	8.593383355	31609195	60.298	70.3997561	64410.855	2.037725257
1964	YR1964	Sri Lanka	LKA	600.9179603	41.64292853	54.42764451	3.92942696	10903000	17.267	61.34863415	2273.54	0.208524259
1964	YR1964	St. Kitts and Nevis	KNA	.	.	.	.	49930	30.197	.	18.335	0.3672141
1964	YR1964	St. Lucia	LCA	.	46.66399477	48.85881832	4.477186913	94814	22.416	59.93939024	22.002	0.232054338
1964	YR1964	St. Martin (French part)	MAF	.	.	.	.	4748	.	.	.	.
1964	YR1964	St. Vincent and the Grenadines	VCT	1756.416249	50.40026332	45.45016398	4.1495727	85069	27.781	61.62114634	18.335	0.215530922
1964	YR1964	Sudan	SDN	818.4630545	45.57465586	51.29930713	3.126037013	8503994	12.808	49.84387805	1859.169	0.159284213
1964	YR1964	Suriname	SUR	.	48.27010777	47.71406546	4.015826772	322997	47.341	61.13602439	605.055	1.873252693
1964	YR1964	Swaziland	SWZ	.	46.11301831	51.13224863	2.754733063	382469	5.876	45.38865854	11.001	0.028763115
1964	YR1964	Sweden	SWE	21972.8347	21.15022903	66.3541584	12.49561257	7661354	76.153	73.73317073	60432.16	7.887921639
1964	YR1964	Switzerland	CHE	.	24.21844347	65.39107323	10.3904833	5789228	53.583	72.07780488	28166.227	4.865282038
1964	YR1964	Syrian Arab Republic	SYR	.	48.40898742	47.86148433	3.729528246	5200336	39.349	54.46104878	4367.397	0.839829773
1964	YR1964	Tajikistan	TJK	.	44.58764056	50.58879355	4.823565894	2402455	34.751	57.80182927	.	.
1964	YR1964	Tanzania	TZA	.	45.86867896	51.69576554	2.435555494	11339097	5.865	44.69770732	1034.094	0.091197209
1964	YR1964	Thailand	THA	662.1702681	43.54151887	53.04432788	3.41415325	30881332	20.11	56.6942439	7480.68	0.242239551
1964	YR1964	Timor-Leste	TLS	.	41.53510876	55.97654085	2.488350385	537786	11.066	35.7434878	.	.
1964	YR1964	Togo	TGO	463.6362206	43.57774899	53.3793642	3.042886805	1662073	13.847	42.81921951	132.012	0.079426114
1964	YR1964	Tonga	TON	.	46.17110526	50.67658904	3.152305698	71757	19.098	62.81514634	11.001	0.153309085
1964	YR1964	Trinidad and Tobago	TTO	6303.579316	43.42819186	53.16188315	3.409924995	903275	14.91	64.45578049	3795.345	4.201760261
1964	YR1964	Tunisia	TUN	.	45.31615339	51.08418294	3.599663662	4458611	39.279	44.92385366	2757.584	0.618484995
1964	YR1964	Turkey	TUR	3542.433684	42.58881826	53.77509338	3.636088362	30244232	33.68	48.30631707	26336.394	0.870790635
1964	YR1964	Turkmenistan	TKM	.	43.90154621	51.35028092	4.748172867	1833063	46.993	56.12273171	.	.
1964	YR1964	Turks and Caicos Islands	TCA	.	.	.	.	5710	49.049	.	.	.
1964	YR1964	Tuvalu	TUV	.	.	.	.	6684	18.183	.	.	.
1964	YR1964	Uganda	UGA	.	46.54545365	50.87463553	2.579910816	7746198	5.273	46.32126829	491.378	0.063434733
1964	YR1964	Ukraine	UKR	.	27.14622992	65.035251	7.818519073	44794327	49.8	69.70821951	.	.
1964	YR1964	United Arab Emirates	ARE	.	39.68988443	57.80450303	2.505612543	138529	76.919	56.44607317	18.335	0.132354958
1964	YR1964	United Kingdom	GBR	15273.81625	23.20500434	64.68460971	12.11038595	54000000	77.96	71.62439024	608355.3	11.26583889
1964	YR1964	United States	USA	19231.17186	30.34052789	60.26730046	9.392171658	191889000	71.508	70.16585366	3255995.306	16.96811858
1964	YR1964	Uruguay	URY	5397.710131	28.06493609	63.58870559	8.346358319	2665390	81.114	68.54314634	4558.081	1.710099085
1964	YR1964	Uzbekistan	UZB	.	43.88336034	50.09681289	6.019826773	9788986	35.025	60.16782927	.	.
1964	YR1964	Vanuatu	VUT	.	46.25889008	51.2941731	2.446936823	72131	11.138	48.88682927	62.339	0.864246995
1964	YR1964	Venezuela, RB	VEN	13840.85394	46.65638904	50.9605802	2.383030759	9476252	66.009	61.52907317	56603.812	5.973227812
1964	YR1964	Vietnam	VNM	.	43.28170929	51.80356915	4.914721561	37574000	16.064	61.60714634	11800.406	0.314057753
1964	YR1964	Virgin Islands (U.S.)	VIR	.	40.35012627	54.43650216	5.21337157	41300	61.952	67.26036585	.	.
1964	YR1964	West Bank and Gaza	PSE	.	.	.	.	.	.	.	.	.
1964	YR1964	Yemen, Rep.	YEM	.	42.43610214	54.30191082	3.261987044	5543339	10.614	35.81287805	3633.997	0.655561026
1964	YR1964	Zambia	ZMB	1523.541449	46.23138761	51.22979187	2.538820519	3452942	22.015	46.55868293	3278.298	0.949421682
1964	YR1964	Zimbabwe	ZWE	888.925856	47.50365527	49.17281889	3.323525837	4269863	14.092	52.97165854	4473.74	1.047747902
1965	YR1965	Afghanistan	AFG	.	42.91935313	54.37648301	2.704163864	9938414	9.75	34.53490244	1008.425	0.101467397
1965	YR1965	Albania	ALB	.	41.53207199	53.01016547	5.457762542	1864791	31.23	65.82739024	2174.531	1.166099043
1965	YR1965	Algeria	DZA	2276.146998	47.08442703	49.32632198	3.589250993	12626952	37.643	48.37609756	6596.933	0.522448569
1965	YR1965	American Samoa	ASM	.	.	.	.	23520	68.334	.	.	.
1965	YR1965	Andorra	AND	.	.	.	.	18549	70.445	.	.	.
1965	YR1965	Angola	AGO	.	46.79464911	50.66043084	2.54492005	6203299	12.504	35.00221951	1188.108	0.191528411
1965	YR1965	Antigua and Barbuda	ATG	.	43.09570425	52.96227439	3.942021355	60781	36.61	63.75607317	150.347	2.473585495
1965	YR1965	Argentina	ARG	6251.32182	30.11870725	63.61134459	6.269948154	22283390	76.369	65.66868293	58866.351	2.641714344
1965	YR1965	Armenia	ARM	.	41.87804909	52.69396142	5.427989487	2211316	55.622	67.99153659	.	.
1965	YR1965	Aruba	ABW	.	41.29009763	55.63110181	3.078800558	57360	50.7	67.3697561	.	.
1965	YR1965	Australia	AUS	21783.24868	29.6176652	61.79478643	8.587548367	11388000	83.485	70.8502439	120966.996	10.62232139
1965	YR1965	Austria	AUT	15715.93444	23.41069146	63.50211727	13.08719127	7270889	65.011	69.72219512	38188.138	5.252196533
1965	YR1965	Azerbaijan	AZE	.	44.19003573	50.69411511	5.115849158	4592610	51.164	61.82221951	.	.
1965	YR1965	Bahamas, The	BHS	17913.89351	43.28116298	53.2687392	3.450097819	140054	63.343	64.37468293	1316.453	9.39961015
1965	YR1965	Bahrain	BHR	.	46.92553526	51.28927445	1.785190283	187431	82.5	58.64007317	1228.445	6.554118582
1965	YR1965	Bangladesh	BGD	401.533416	43.2710491	54.07834375	2.650607144	55834038	6.211	48.68646341	.	.
1965	YR1965	Barbados	BRB	.	39.05274159	53.75784921	7.189409196	235374	37.141	63.16102439	205.352	0.872449803
1965	YR1965	Belarus	BLR	.	30.35352702	61.41873435	8.227738633	8610000	38.127	69.53741463	.	.
1965	YR1965	Belgium	BEL	16262.92527	23.83343433	63.55672141	12.60984426	9463667	93.137	70.62536585	105440.918	11.14165555
1965	YR1965	Belize	BLZ	1183.773804	47.09901149	48.65198504	4.249003477	106119	52.481	62.80612195	84.341	0.794777561
1965	YR1965	Benin	BEN	563.1464387	40.63530921	54.75965257	4.605038224	2632356	12.519	39.59953659	150.347	0.057114995
1965	YR1965	Bermuda	BMU	31740.63552	.	.	.	50100	100	68.89780488	179.683	3.586487026
1965	YR1965	Bhutan	BTN	.	41.97214537	55.6825327	2.345321932	254464	4.687	36.74321951	.	.
1965	YR1965	Bolivia	BOL	1502.791345	42.94291491	52.91591637	4.141168725	4070590	38.257	43.77978049	1510.804	0.371151111
1965	YR1965	Bosnia and Herzegovina	BIH	.	36.88639115	59.11379552	3.999813329	3535640	22.817	63.28941463	.	.
1965	YR1965	Botswana	BWA	466.2621796	48.53413486	48.00900886	3.456856277	597190	3.839	52.27253659	.	.
1965	YR1965	Brazil	BRA	3697.039012	43.38552699	53.27005718	3.344415832	83498020	51.037	56.77543902	56398.46	0.675446675
1965	YR1965	British Virgin Islands	VGB	.	.	.	.	8814	14.287	.	7.334	0.832085319
1965	YR1965	Brunei Darussalam	BRN	.	46.29045643	49.98291433	3.726629241	102425	52.625	64.99229268	333.697	3.257964364
1965	YR1965	Bulgaria	BGR	.	24.24492884	67.33833021	8.416740955	8204168	45.755	71.29390244	46317.877	5.645651942
1965	YR1965	Burkina Faso	BFA	250.6067555	42.21464501	55.24803522	2.537319778	5174870	5.198	36.8377561	102.676	0.019841271
1965	YR1965	Burundi	BDI	209.8035062	44.96438453	52.04732094	2.988294525	3077876	2.294	42.79014634	36.67	0.01191406
1965	YR1965	Cabo Verde	CPV	.	47.63079662	47.97777278	4.391430596	231428	18.073	50.68697561	25.669	0.110915706
1965	YR1965	Cambodia	KHM	.	46.78996171	50.69360033	2.516437956	6467197	10.83	42.0757561	403.37	0.062371689
1965	YR1965	Cameroon	CMR	921.9338215	40.95785722	55.38288224	3.659260546	5777834	16.88	43.71517073	311.695	0.053946687
1965	YR1965	Canada	CAN	21260.63153	33.28079039	58.99157542	7.727634193	19678000	72.892	71.87219512	252153.921	12.81400147
1965	YR1965	Cayman Islands	CYM	.	.	.	.	8369	100	.	11.001	1.314493966
1965	YR1965	Central African Republic	CAF	567.4621068	39.6029798	56.21345521	4.183564982	1648833	23.519	38.72585366	88.008	0.053375933
1965	YR1965	Chad	TCD	651.0954092	42.37700755	53.84223282	3.780759633	3309573	8.406	39.3217561	106.343	0.03213194
1965	YR1965	Channel Islands	CHI	.	21.56615505	64.86108092	13.57276403	114995	37.385	71.17192683	.	.
1965	YR1965	Chile	CHL	4089.777077	39.7195592	55.28190128	4.998539528	8617077	71.696	59.44982927	17766.615	2.061791371
1965	YR1965	China	CHN	187.2746275	41.04022588	55.52808941	3.431684716	715185000	18.086	49.56673171	475972.933	0.665524211
1965	YR1965	Colombia	COL	2390.254415	46.87292349	49.88062456	3.246451945	19144223	51.022	59.06217073	22885.747	1.195438802
1965	YR1965	Comoros	COM	.	43.79869253	53.16453255	3.036774915	207424	16.978	43.43426829	14.668	0.070715057
1965	YR1965	Congo, Dem. Rep.	COD	972.4904887	43.37804693	53.76626889	2.855684175	17369883	23.434	42.1804878	2471.558	0.142289847
1965	YR1965	Congo, Rep.	COG	1474.627081	42.39121991	53.84897274	3.759807349	1184316	35.273	51.44136585	245.689	0.207452234
1965	YR1965	Costa Rica	CRI	3075.45575	44.53929584	52.34467839	3.11602577	1589621	35.791	63.86892683	847.077	0.53287985
1965	YR1965	Cote d'Ivoire	CIV	1441.024824	43.96302366	53.58764457	2.44933177	4321791	24.5	40.12441463	1173.44	0.271517063
1965	YR1965	Croatia	HRV	.	25.74161685	66.34162793	7.916755218	4287000	34.977	66.51204878	.	.
1965	YR1965	Cuba	CUB	.	37.08940958	57.9326184	4.977972023	7951933	59.337	67.03156098	14609.328	1.837204614
1965	YR1965	Curacao	CUW	.	41.10533471	54.45480213	4.439863159	135266	76.631	.	.	.
1965	YR1965	Cyprus	CYP	.	34.3429736	59.17764551	6.479380893	580966	38.188	71.16507317	1151.438	1.981936981
1965	YR1965	Czech Republic	CZE	.	23.12508288	66.27035246	10.60456467	9779358	62.016	70.16317073	.	.
1965	YR1965	Denmark	DNK	26211.33679	23.79083114	64.80978729	11.39938157	4759012	77.048	72.37073171	44337.697	9.316576004
1965	YR1965	Djibouti	DJI	.	43.29131982	54.33922218	2.369458	114963	56.109	46.14714634	121.011	1.05260823
1965	YR1965	Dominica	DMA	.	.	.	.	65038	38.18	.	14.668	0.22552969
1965	YR1965	Dominican Republic	DOM	1233.355801	48.9920463	48.41423499	2.593718709	3878948	35.039	55.37882927	1547.474	0.398941672
1965	YR1965	Ecuador	ECU	2419.57711	44.65706396	50.84543798	4.497498057	5250119	36.64	55.82082927	2277.207	0.433743883
1965	YR1965	Egypt, Arab Rep.	EGY	763.349667	41.93244298	53.96973516	4.097821853	30875964	39.686	50.52039024	27641.846	0.895254509
1965	YR1965	El Salvador	SLV	2367.569115	45.83041863	50.91403228	3.255549096	3197863	38.909	52.865	1041.428	0.325663732
1965	YR1965	Equatorial Guinea	GNQ	.	39.10690854	56.19727754	4.695813927	277396	26.502	38.23163415	29.336	0.10575495
1965	YR1965	Eritrea	ERI	.	43.18456259	54.17143066	2.644006748	1589179	11.383	41.20785366	.	.
1965	YR1965	Estonia	EST	.	22.71240766	66.24183584	11.0457565	1294566	61.348	69.51763415	.	.
1965	YR1965	Ethiopia	ETH	.	43.42491968	54.00844324	2.56663708	25013626	7.587	41.25546341	645.392	0.025801617
1965	YR1965	Faroe Islands	FRO	.	.	.	.	36900	25.553	.	135.679	3.676937669
1965	YR1965	Fiji	FJI	1751.379483	46.9267035	50.9343951	2.138901404	463883	32.582	58.03602439	344.698	0.74307099
1965	YR1965	Finland	FIN	15013.66297	27.16115535	64.78854125	8.050303397	4563732	59.658	68.97780488	25327.969	5.549837063
1965	YR1965	France	FRA	16087.92299	25.46236123	62.48158129	12.05605748	50023774	67.071	70.81219512	351852.317	7.033701955
1965	YR1965	French Polynesia	PYF	.	45.98022218	51.28641452	2.7333633	93438	48.178	58.33119512	84.341	0.902641324
1965	YR1965	Gabon	GAB	6080.715254	32.53247351	60.76869774	6.698828757	532511	23.775	42.34439024	216.353	0.406288321
1965	YR1965	Gambia, The	GMB	.	39.77388671	57.91783187	2.308281424	400861	14.533	34.09319512	29.336	0.073182475
1965	YR1965	Georgia	GEO	1785.342487	31.34716727	60.98046881	7.672363921	3921600	45.534	65.43678049	.	.
1965	YR1965	Germany	DEU	.	22.91466895	64.61925202	12.46607903	75963695	71.955	70.15182927	.	.
1965	YR1965	Ghana	GHA	1058.472001	44.3921438	53.17346404	2.434392155	7710549	26.067	47.80763415	1705.155	0.221145732
1965	YR1965	Gibraltar	GIB	.	.	.	.	26041	100	.	47.671	1.830613264
1965	YR1965	Greece	GRC	9724.572202	26.50166191	65.73804355	7.760294534	8550333	59.969	69.638	17025.881	1.991253557
1965	YR1965	Greenland	GRL	.	.	.	.	39200	66.05	.	344.698	8.793316327
1965	YR1965	Grenada	GRD	.	49.67593914	45.37274928	4.951311574	94581	31.274	61.85282927	22.002	0.232626003
1965	YR1965	Guam	GUM	.	39.31979153	58.97100094	1.709207537	74830	55.548	63.65741463	.	.
1965	YR1965	Guatemala	GTM	1632.64278	46.55269424	50.70521566	2.742090093	4869716	33.989	49.43665854	1976.513	0.405878495
1965	YR1965	Guinea	GIN	.	41.58764002	55.26173821	3.150621769	3877806	12.978	35.73160976	696.73	0.179671185
1965	YR1965	Guinea-Bissau	GNB	.	40.68149846	56.30009103	3.018410511	652562	14.349	39.56587805	66.006	0.10114901
1965	YR1965	Guyana	GUY	1673.635581	47.72914148	48.80681365	3.464044868	651868	29.209	61.18717073	1078.098	1.65385937
1965	YR1965	Haiti	HTI	.	41.77671358	54.85057478	3.372711643	4271133	17.58	44.94204878	304.361	0.071260015
1965	YR1965	Honduras	HND	1221.53172	47.49144292	49.27736881	3.231188273	2346010	25.704	49.54736585	751.735	0.320431285
1965	YR1965	Hong Kong SAR, China	HKG	4904.742606	39.74025088	57.13061943	3.129129692	3597900	86.422	69.54287805	4807.437	1.336178604
1965	YR1965	Hungary	HUN	.	23.38450477	66.29428459	10.32121064	10147935	58.022	69.07121951	61293.905	6.04003721
1965	YR1965	Iceland	ISL	15048.65208	34.51976725	57.06010514	8.420127604	192286	82.72	73.86878049	1397.127	7.265879991
1965	YR1965	India	IND	325.2873861	41.41444616	55.35295638	3.232597458	497702365	18.785	44.35156098	165972.087	0.333476589
1965	YR1965	Indonesia	IDN	665.3869652	42.16615926	54.48454351	3.349297222	100308894	15.789	51.66278049	24689.911	0.246138802
1965	YR1965	Iran, Islamic Rep.	IRN	3568.317111	44.74221016	51.73602286	3.52176698	24955115	37.068	47.72814634	53765.554	2.154490332
1965	YR1965	Iraq	IRQ	.	43.90954982	52.45221557	3.638234613	8375793	50.651	53.84312195	19314.089	2.305941539
1965	YR1965	Ireland	IRL	.	30.889507	57.9911572	11.11933579	2877300	48.709	70.52314634	13732.915	4.772847809
1965	YR1965	Isle of Man	IMN	.	.	.	.	50141	56.305	.	.	.
1965	YR1965	Israel	ISR	10274.35408	35.30372285	59.14042648	5.555850674	2563000	80.94	.	12944.51	5.050530628
1965	YR1965	Italy	ITA	13487.98982	24.58398307	65.26046758	10.15554935	52112350	61.843	70.17170732	189767.25	3.641502446
1965	YR1965	Jamaica	JAM	.	42.97612093	51.60715974	5.416719335	1756266	37.499	66.69978049	2992.272	1.703769247
1965	YR1965	Japan	JPN	12595.38937	25.86564698	67.96733434	6.167018677	98883000	67.866	70.20195122	386919.838	3.912905535
1965	YR1965	Jordan	JOR	.	45.08890879	51.1941495	3.716941708	1172550	54.262	56.55217073	1422.796	1.213420323
1965	YR1965	Kazakhstan	KAZ	.	38.91576818	55.87292236	5.211309461	11588870	47.047	60.44902439	.	.
1965	YR1965	Kenya	KEN	539.8793882	48.40412162	48.00476143	3.591116945	9504703	8.605	49.42826829	2467.891	0.25964946
1965	YR1965	Kiribati	KIR	.	46.13480292	50.19697328	3.668223796	46453	19.625	51.8085122	11.001	0.236820012
1965	YR1965	Korea, Dem. People�s Rep.	PRK	.	36.73632051	60.0575492	3.206130293	12547525	45.091	53.96695122	.	.
1965	YR1965	Korea, Rep.	KOR	1169.879632	43.37131562	53.12179155	3.506892829	28704674	32.351	56.82321951	25005.273	0.871121999
1965	YR1965	Kosovo	XKX	.	.	.	.	1078000	.	.	.	.
1965	YR1965	Kuwait	KWT	.	38.86821777	59.4660799	1.665702328	473554	79.273	63.83268293	35419.553	74.79517225
1965	YR1965	Kyrgyz Republic	KGZ	.	41.47034122	52.21684885	6.312809939	2573300	35.851	58.31526829	.	.
1965	YR1965	Lao PDR	LAO	.	42.35988171	54.80530884	2.834809456	2382594	8.323	44.70960976	179.683	0.075414863
1965	YR1965	Latvia	LVA	.	22.32616552	66.78890187	10.8849326	2265919	56.832	70.72658537	.	.
1965	YR1965	Lebanon	LBN	.	43.62916685	51.09188338	5.278949773	2092348	50.935	64.715	3318.635	1.586081761
1965	YR1965	Lesotho	LSO	337.16371	43.55934473	52.21982424	4.220831035	933655	6.366	48.1404878	.	.
1965	YR1965	Liberia	LBR	1332.237916	42.7203481	54.9375405	2.342111396	1252972	22.108	36.59336585	557.384	0.444849526
1965	YR1965	Libya	LBY	.	43.76422859	52.82356376	3.412207654	1733306	33.666	50.34953659	1015.759	0.586024049
1965	YR1965	Liechtenstein	LIE	.	.	.	.	18649	19.471	.	.	.
1965	YR1965	Lithuania	LTU	.	27.31475894	63.72726776	8.9579733	2971450	44.45	71.32512195	.	.
1965	YR1965	Luxembourg	LUX	29901.4155	22.29245732	66.18649689	11.52104579	331500	71.958	69.56102439	12203.776	36.81380392
1965	YR1965	Macao SAR, China	MAC	.	44.8888211	50.45194877	4.659230137	203231	96.177	66.91539024	132.012	0.649566257
1965	YR1965	Macedonia, FYR	MKD	.	37.04246084	58.53468154	4.422857617	1592432	40.355	63.63173171	.	.
1965	YR1965	Madagascar	MDG	677.2912242	44.88923802	51.79750531	3.313256667	5769218	12.379	42.36568293	557.384	0.096613441
1965	YR1965	Malawi	MWI	268.0012147	44.36191336	53.04344548	2.594641155	4058673	4.908	38.84139024	348.365	0.085832241
1965	YR1965	Malaysia	MYS	1681.962292	46.19236759	50.60739114	3.200241262	9526563	29.913	62.1904878	.	.
1965	YR1965	Maldives	MDV	.	42.15401981	55.39478037	2.451199813	102766	11.458	40.56507317	.	.
1965	YR1965	Mali	MLI	.	41.7424563	55.96399307	2.293550632	5568484	12.608	29.50192683	198.018	0.035560486
1965	YR1965	Malta	MLT	.	32.9693881	59.2911946	7.739417293	318800	89.825	70.00753659	473.043	1.483823714
1965	YR1965	Marshall Islands	MHL	.	.	.	.	17284	42.663	.	.	.
1965	YR1965	Mauritania	MRT	1157.165541	45.59129838	52.19087293	2.217828686	992367	10.09	46.63073171	161.348	0.162589042
1965	YR1965	Mauritius	MUS	.	46.51851557	51.00539636	2.476088068	753000	36.999	62.35829268	304.361	0.404197875
1965	YR1965	Mexico	MEX	4490.494492	46.89750316	49.53511799	3.567378854	44623043	54.931	59.43370732	75246.84	1.686277648
1965	YR1965	Micronesia, Fed. Sts.	FSM	.	47.14406033	49.43914858	3.416791088	52242	23.537	59.57858537	.	.
1965	YR1965	Moldova	MDA	.	34.28232919	59.87439858	5.843272232	2825000	27.566	63.63417073	.	.
1965	YR1965	Monaco	MCO	.	.	.	.	23282	100	.	.	.
1965	YR1965	Mongolia	MNG	.	41.86071298	53.21481605	4.924470972	1107124	42.114	52.43739024	1958.178	1.768707028
1965	YR1965	Montenegro	MNE	.	35.05415744	58.95349316	5.992349395	526327	22.566	66.88439024	.	.
1965	YR1965	Morocco	MAR	.	47.74930066	49.06408329	3.186616051	14229044	31.862	50.56487805	4261.054	0.299461721
1965	YR1965	Mozambique	MOZ	.	43.6864781	53.50913487	2.804387037	8203076	5.771	37.14921951	2005.849	0.244524005
1965	YR1965	Myanmar	MMR	175.9573877	42.52246737	53.914492	3.563040629	23391145	20.971	46.96639024	2728.248	0.116635932
1965	YR1965	Namibia	NAM	.	42.49631163	53.91069678	3.592991586	682551	20.035	49.84117073	.	.
1965	YR1965	Nauru	NRU	.	.	.	.	5738	100	.	33.003	5.751655629
1965	YR1965	Nepal	NPL	276.8530681	41.45296326	55.84158075	2.705455993	10913724	3.737	37.50568293	179.683	0.016463949
1965	YR1965	Netherlands	NLD	19958.80876	28.35838053	62.1457317	9.495887771	12294732	60.753	73.56878049	100497.802	8.174053896
1965	YR1965	New Caledonia	NCL	.	37.89912281	58.56140351	3.539473684	90500	44.646	60.78536585	1232.112	13.61449724
1965	YR1965	New Zealand	NZL	.	32.57471032	59.28939769	8.135891984	2628400	78.891	71.22682927	13699.912	5.212262974
1965	YR1965	Nicaragua	NIC	2099.622034	49.14327824	48.35152209	2.505199672	2062630	42.707	50.27063415	781.071	0.378677223
1965	YR1965	Niger	NER	716.0067705	48.74428133	49.85975747	1.395961199	3913934	6.809	35.38763415	91.675	0.023422725
1965	YR1965	Nigeria	NGA	1459.253593	41.96133063	55.17099155	2.867677825	50127214	16.551	39.06780488	11763.736	0.234677634
1965	YR1965	Northern Mariana Islands	MNP	.	.	.	.	11105	58.759	.	.	.
1965	YR1965	Norway	NOR	27950.29675	24.75908607	63.26420748	11.97670644	3723168	57.568	73.72317073	16409.825	4.407489804
1965	YR1965	Oman	OMN	2350.462278	45.02223168	51.87061306	3.107155257	625009	22.338	46.64168293	25.669	0.041069809
1965	YR1965	Pakistan	PAK	384.7543325	40.41489366	55.63494945	3.950156889	50845221	23.511	49.54687805	19974.149	0.39284221
1965	YR1965	Palau	PLW	.	.	.	.	10782	58.276	.	66.006	6.121869783
1965	YR1965	Panama	PAN	2713.51345	44.34188887	51.97850948	3.679601651	1314626	44.431	63.29012195	1529.139	1.163174165
1965	YR1965	Papua New Guinea	PNG	977.9123617	43.4948748	53.83913647	2.665988733	2236206	5.47	44.97917073	304.361	0.136105976
1965	YR1965	Paraguay	PRY	1150.016927	47.55278901	49.09176506	3.355445932	2170859	36.243	64.70780488	550.05	0.253378962
1965	YR1965	Peru	PER	3226.721426	44.53407188	51.9784012	3.487526923	11607681	51.868	50.21443902	11965.421	1.030819248
1965	YR1965	Philippines	PHL	1161.463036	47.46807855	49.52522217	3.006699277	30913933	31.604	59.33326829	13982.271	0.452296736
1965	YR1965	Poland	POL	.	31.36641668	61.82050318	6.813080132	31444950	50.126	69.42926829	247221.806	7.862051172
1965	YR1965	Portugal	PRT	6036.757223	29.11436722	62.29468309	8.590949684	8998595	36.866	64.98946341	11598.721	1.288947997
1965	YR1965	Puerto Rico	PRI	8289.724636	38.69248162	55.67059705	5.636921324	2594000	51.524	69.8707561	.	.
1965	YR1965	Qatar	QAT	.	38.95128543	58.64897532	2.399739247	73633	87.054	65.00402439	6292.572	85.45858515
1965	YR1965	Romania	ROU	.	26.97043608	65.1240781	7.905485819	19031576	37.697	67.69785366	78723.156	4.136449656
1965	YR1965	Russian Federation	RUS	.	29.43123936	63.89675364	6.672007005	126745000	58.173	67.71885366	.	.
1965	YR1965	Rwanda	RWA	270.8406295	49.2418342	47.79379969	2.964366114	3232934	2.882	43.60141463	47.671	0.014745429
1965	YR1965	Samoa	WSM	.	51.42915604	46.34132905	2.229514905	127068	19.301	52.4695122	29.336	0.230868511
1965	YR1965	San Marino	SMR	.	.	.	.	17441	54.402	.	.	.
1965	YR1965	Sao Tome and Principe	STP	.	41.09049941	56.27044879	2.639051793	64796	21.833	53.18970732	11.001	0.169778999
1965	YR1965	Saudi Arabia	SAU	.	43.63567858	52.80003551	3.564285913	4843635	38.769	48.43839024	4220.717	0.871394521
1965	YR1965	Senegal	SEN	1036.521439	44.90960326	52.56074329	2.529653456	3682876	26.351	38.39568293	1694.154	0.460008428
1965	YR1965	Serbia	SRB	.	.	.	.	.	.	.	.	.
1965	YR1965	Seychelles	SYC	2956.452168	42.26246472	51.6526982	6.084837082	47500	33.123	.	7.334	0.1544
1965	YR1965	Sierra Leone	SLE	432.5317246	39.21042141	57.91139266	2.878185933	2473294	20.379	31.54263415	282.359	0.114163136
1965	YR1965	Singapore	SGP	3905.101942	43.62538662	53.7247152	2.649898179	1886900	100	67.08580488	2530.23	1.340945466
1965	YR1965	Sint Maarten (Dutch part)	SXM	.	.	.	.	.	100	.	.	.
1965	YR1965	Slovak Republic	SVK	.	30.42134373	61.6461638	7.932492474	4370983	37.043	70.60336585	.	.
1965	YR1965	Slovenia	SVN	.	25.96969254	65.06909761	8.961209843	1649160	32.497	68.36585366	.	.
1965	YR1965	Solomon Islands	SLB	.	43.28775932	53.11844615	3.59379453	136847	7.245	51.88170732	25.669	0.187574444
1965	YR1965	Somalia	SOM	.	43.02076269	53.88916246	3.090074849	3068437	19.964	38.96909756	132.012	0.043022555
1965	YR1965	South Africa	ZAF	5409.974424	42.30664332	53.95902369	3.734332991	19813947	47.248	53.92890244	128260.659	6.473251342
1965	YR1965	South Sudan	SSD	.	41.75646931	55.70982444	2.533706251	3263638	8.69	33.84646341	.	.
1965	YR1965	Spain	ESP	10578.09426	27.716695	63.56288248	8.72042252	31954292	61.278	70.80926829	71117.798	2.225610193
1965	YR1965	Sri Lanka	LKA	601.7578699	41.47112168	54.7293325	3.799545812	11164000	17.626	61.82602439	2658.575	0.238138212
1965	YR1965	St. Kitts and Nevis	KNA	.	.	.	.	49214	30.855	.	22.002	0.447067908
1965	YR1965	St. Lucia	LCA	.	47.22124151	48.31156155	4.467196943	96302	22.66	60.425	25.669	0.266546905
1965	YR1965	St. Martin (French part)	MAF	.	.	.	.	4841	.	.	.	.
1965	YR1965	St. Vincent and the Grenadines	VCT	1753.388549	50.51064325	45.27160637	4.217750378	85970	28.252	62.34797561	14.668	0.170617657
1965	YR1965	Sudan	SDN	849.7016981	45.64296153	51.26553332	3.091505145	8770097	13.373	50.24836585	2427.554	0.202254536
1965	YR1965	Suriname	SUR	.	48.2324823	47.76200824	4.005509459	331793	47.109	61.5065122	795.739	2.398299542
1965	YR1965	Swaziland	SWZ	.	46.2632743	51.00013791	2.736587783	391546	6.494	45.7007561	80.674	0.206039648
1965	YR1965	Sweden	SWE	22598.66626	20.93401051	66.38413473	12.68185476	7733853	77.056	73.86170732	62628.693	8.097993717
1965	YR1965	Switzerland	CHE	.	24.09097084	65.46191772	10.44711144	5856472	54.217	72.20170732	30370.094	5.185731956
1965	YR1965	Syrian Arab Republic	SYR	.	48.55569475	47.79745985	3.646845409	5373137	40.006	55.12158537	3678.001	0.684516512
1965	YR1965	Tajikistan	TJK	.	45.27155457	49.86661726	4.861828178	2487953	35.152	58.20892683	.	.
1965	YR1965	Tanzania	TZA	.	45.82668009	51.73040198	2.442917927	11683528	6.03	44.98873171	1162.439	0.099493834
1965	YR1965	Thailand	THA	695.1539803	43.66280072	52.90418856	3.433010726	31822796	20.221	57.13578049	7451.344	0.234151141
1965	YR1965	Timor-Leste	TLS	.	41.4747418	56.05489057	2.470367627	548218	11.353	36.28290244	.	.
1965	YR1965	Togo	TGO	520.7267602	43.77729526	53.26050696	2.962197784	1708630	14.95	43.44470732	132.012	0.0772619
1965	YR1965	Tonga	TON	.	46.27901347	50.6293537	3.091632823	74362	19.499	63.16797561	11.001	0.147938463
1965	YR1965	Trinidad and Tobago	TTO	6283.719515	43.4016464	53.21360737	3.384746229	912417	14.347	64.6517561	5196.139	5.694916908
1965	YR1965	Tunisia	TUN	1113.192824	46.04138437	50.42451179	3.534103837	4545339	39.724	45.81441463	2464.224	0.542143061
1965	YR1965	Turkey	TUR	3556.755527	42.50034829	53.78206768	3.717584029	30972965	34.227	49.02343902	27388.823	0.884281598
1965	YR1965	Turkmenistan	TKM	.	44.44586518	50.87966336	4.674471454	1892599	47.139	56.5352439	.	.
1965	YR1965	Turks and Caicos Islands	TCA	.	.	.	.	5672	49.392	.	.	.
1965	YR1965	Tuvalu	TUV	.	.	.	.	6815	18.793	.	.	.
1965	YR1965	Uganda	UGA	.	46.56939427	50.85821136	2.572394369	8014401	5.509	46.8794878	627.057	0.078241281
1965	YR1965	Ukraine	UKR	.	26.82676735	65.14233428	8.03089837	45261935	50.649	69.90563415	.	.
1965	YR1965	United Arab Emirates	ARE	.	38.54165281	59.17918091	2.279166279	150362	77.723	57.46119512	22.002	0.146326865
1965	YR1965	United Kingdom	GBR	15599.25646	23.27943408	64.52070045	12.19986547	54348050	77.821	71.62439024	622619.93	11.45615951
1965	YR1965	United States	USA	20207.74954	30.06641225	60.46767434	9.465913412	194303000	71.879	70.21463415	3390922.571	17.45172525
1965	YR1965	Uruguay	URY	5395.150888	28.06233501	63.53963594	8.398029049	2694537	81.328	68.60680488	5522.502	2.049517969
1965	YR1965	Uzbekistan	UZB	.	44.49995761	49.47730324	6.022739147	10143740	35.289	60.53656098	.	.
1965	YR1965	Vanuatu	VUT	.	46.15084333	51.41811035	2.431046319	74289	11.329	49.48478049	47.671	0.641696617
1965	YR1965	Venezuela, RB	VEN	13905.71955	46.71551027	50.87914206	2.405347669	9824692	67.022	62.06207317	60787.859	6.187253402
1965	YR1965	Vietnam	VNM	.	43.70081816	51.32037993	4.978801908	38341000	16.421	61.99678049	13164.53	0.343353851
1965	YR1965	Virgin Islands (U.S.)	VIR	.	40.35793204	54.77674039	4.865327574	44000	63.279	67.5405122	.	.
1965	YR1965	West Bank and Gaza	PSE	.	.	.	.	.	.	.	.	.
1965	YR1965	Yemen, Rep.	YEM	.	42.43941369	54.37066094	3.189925373	5643643	11.026	36.59339024	3931.024	0.69654016
1965	YR1965	Zambia	ZMB	1722.080305	46.34539361	51.11246063	2.542145761	3563407	23.372	46.91202439	3916.356	1.099048186
1965	YR1965	Zimbabwe	ZWE	902.8991867	47.78443757	48.91315882	3.302403603	4410212	14.62	53.30446341	5214.474	1.182363569
1966	YR1966	Afghanistan	AFG	.	43.25337698	54.03350226	2.71312076	10152331	10.085	34.96692683	1092.766	0.107636955
1966	YR1966	Albania	ALB	.	41.64196767	52.95435585	5.403676484	1914573	31.302	66.08931707	2552.232	1.333055465
1966	YR1966	Algeria	DZA	2107.800391	47.34963464	49.05202643	3.598338925	12980267	38.84	48.79080488	8430.433	0.649480708
1966	YR1966	American Samoa	ASM	.	.	.	.	24321	68.75	.	.	.
1966	YR1966	Andorra	AND	.	.	.	.	19647	72.593	.	.	.
1966	YR1966	Angola	AGO	.	47.07689821	50.35890373	2.564198061	6309770	12.965	35.3965122	1554.808	0.246412785
1966	YR1966	Antigua and Barbuda	ATG	.	42.77864613	53.26060684	3.960747031	62059	36.012	64.12556098	348.365	5.613448493
1966	YR1966	Argentina	ARG	6120.712184	29.97572002	63.59662198	6.427658002	22608748	76.888	65.7822439	63138.406	2.792653799
1966	YR1966	Armenia	ARM	.	41.78857845	52.80868319	5.402738363	2276031	56.483	68.41473171	.	.
1966	YR1966	Aruba	ABW	.	40.68959543	56.07554362	3.234860955	57715	50.685	67.699	.	.
1966	YR1966	Australia	AUS	21794.99258	29.50115906	61.98490465	8.513936289	11651000	83.855	70.8195122	120332.605	10.32809244
1966	YR1966	Austria	AUT	16486.71914	23.69427549	63.00327519	13.30244932	7322066	65.061	70.04585366	39258.902	5.361724683
1966	YR1966	Azerbaijan	AZE	.	44.65860077	50.22161272	5.11978651	4721525	50.864	62.03639024	.	.
1966	YR1966	Bahamas, The	BHS	18696.41303	43.05576432	53.53360753	3.410628151	146366	64.04	64.68378049	1092.766	7.465982537
1966	YR1966	Bahrain	BHR	.	46.40734175	51.71863594	1.874022317	191780	82.761	59.78260976	649.059	3.384393576
1966	YR1966	Bangladesh	BGD	398.7081568	43.68323369	53.63142608	2.685340226	57672990	6.467	48.89182927	.	.
1966	YR1966	Barbados	BRB	.	38.86817712	53.76836522	7.36345766	236044	37.214	63.63863415	267.691	1.134072461
1966	YR1966	Belarus	BLR	.	30.14708823	61.49034059	8.362571179	8696496	39.269	69.73460976	.	.
1966	YR1966	Belgium	BEL	16663.23107	23.8434808	63.34928309	12.8072361	9527807	93.284	70.70634146	105206.23	11.04201943
1966	YR1966	Belize	BLZ	1203.636776	47.18099262	48.54637073	4.272636652	109347	52.17	63.38534146	80.674	0.737779729
1966	YR1966	Benin	BEN	572.453223	41.09357424	54.25960952	4.64681624	2682159	13.275	40.08621951	113.677	0.042382648
1966	YR1966	Bermuda	BMU	35659.16125	.	.	.	51000	100	.	201.685	3.954607843
1966	YR1966	Bhutan	BTN	.	42.1496774	55.48992541	2.360397187	262244	4.94	37.30109756	.	.
1966	YR1966	Bolivia	BOL	1568.799402	43.03806613	52.87564525	4.086288622	4152668	38.559	44.13780488	1690.487	0.407084554
1966	YR1966	Bosnia and Herzegovina	BIH	.	36.7276951	59.15808527	4.114219628	3586634	23.652	63.84329268	.	.
1966	YR1966	Botswana	BWA	481.7858538	48.67778586	47.91372783	3.408486316	614613	4.437	52.63570732	.	.
1966	YR1966	Brazil	BRA	3745.522529	43.35311999	53.27836283	3.368517173	85837799	52.016	57.27326829	64304.512	0.749139805
1966	YR1966	British Virgin Islands	VGB	.	.	.	.	9007	14.732	.	11.001	1.221383368
1966	YR1966	Brunei Darussalam	BRN	.	45.93536844	50.39416303	3.670468523	107316	54.469	65.41212195	491.378	4.578795333
1966	YR1966	Bulgaria	BGR	.	23.91904721	67.43981261	8.641140176	8258057	47.233	71.22341463	48767.433	5.905436715
1966	YR1966	Burkina Faso	BFA	248.0478338	42.52541158	54.86923182	2.605356594	5256363	5.303	37.30904878	102.676	0.019533659
1966	YR1966	Burundi	BDI	214.2711365	45.31168771	51.68208561	3.006226681	3152723	2.395	43.05507317	47.671	0.01512058
1966	YR1966	Cabo Verde	CPV	.	48.40221879	47.30450015	4.293281061	239770	18.363	51.26292683	22.002	0.091762939
1966	YR1966	Cambodia	KHM	.	46.78158647	50.67756394	2.540849591	6584766	11	42.28946341	469.376	0.071282108
1966	YR1966	Cameroon	CMR	942.095226	41.30865918	55.00981129	3.68152953	5915123	17.525	44.1585122	344.698	0.058274021
1966	YR1966	Canada	CAN	22242.41871	32.84090932	59.40787833	7.75121235	20048000	73.642	72.00439024	259319.239	12.93491815
1966	YR1966	Cayman Islands	CYM	.	.	.	.	8441	100	.	18.335	2.172136003
1966	YR1966	Central African Republic	CAF	559.5647762	39.96173238	55.84546775	4.192799865	1682885	24.252	39.2727561	84.341	0.050116912
1966	YR1966	Chad	TCD	627.461752	42.6174837	53.58932082	3.793195479	3372170	8.968	39.64039024	84.341	0.025010898
1966	YR1966	Channel Islands	CHI	.	21.53114165	64.83433281	13.63452554	116227	37.124	71.29934146	.	.
1966	YR1966	Chile	CHL	4451.644575	39.66204478	55.30971185	5.028243372	8806137	72.427	59.96102439	18793.375	2.134122488
1966	YR1966	China	CHN	201.5232376	41.28224368	55.22021741	3.497538903	735400000	17.915	51.70614634	522789.522	0.710891382
1966	YR1966	Colombia	COL	2443.787179	46.86626174	49.86211469	3.271623574	19721462	51.784	59.46334146	23501.803	1.191686651
1966	YR1966	Comoros	COM	.	44.16014905	52.79319835	3.046652607	211478	18	43.84560976	18.335	0.086699326
1966	YR1966	Congo, Dem. Rep.	COD	1009.779659	43.5602443	53.57903235	2.860723347	17861881	23.666	42.4724878	2405.552	0.134675178
1966	YR1966	Congo, Rep.	COG	1454.05876	42.69507496	53.51526338	3.789661662	1217391	36.031	51.88865854	308.028	0.253023063
1966	YR1966	Costa Rica	CRI	3211.324986	44.49672571	52.3457148	3.157559497	1642186	36.39	64.42058537	993.757	0.605142779
1966	YR1966	Cote d'Ivoire	CIV	1548.586572	44.34032863	53.20399964	2.455671728	4487204	25.206	40.76192683	1294.451	0.288476076
1966	YR1966	Croatia	HRV	.	25.30329389	66.49295201	8.203754103	4313000	35.997	66.86278049	.	.
1966	YR1966	Cuba	CUB	.	37.70152754	57.20226918	5.096203284	8110430	59.523	67.6492439	15185.047	1.872286303
1966	YR1966	Curacao	CUW	.	40.77773682	54.66642094	4.555842241	136682	77.003	.	.	.
1966	YR1966	Cyprus	CYP	.	33.7331798	59.16115959	7.105660609	585308	38.698	71.45253659	1243.113	2.123861283
1966	YR1966	Czech Republic	CZE	.	22.72838675	66.35128496	10.92032829	9821040	62.498	70.38487805	.	.
1966	YR1966	Denmark	DNK	26714.38425	23.6587319	64.75505928	11.58620882	4797381	77.619	72.44414634	50127.89	10.44901166
1966	YR1966	Djibouti	DJI	.	43.73463774	53.89937005	2.365992219	122866	57.26	46.6335122	139.346	1.134129865
1966	YR1966	Dominica	DMA	.	.	.	.	66311	38.247	.	14.668	0.221200103
1966	YR1966	Dominican Republic	DOM	1356.590172	48.90376433	48.48460842	2.611627253	4001375	36.048	56.04426829	1672.152	0.417894349
1966	YR1966	Ecuador	ECU	2341.967315	44.76083975	50.78083536	4.458324893	5405685	37.162	56.21934146	2420.22	0.447717542
1966	YR1966	Egypt, Arab Rep.	EGY	751.4195226	41.98331193	53.87980913	4.136878938	31697616	40.042	50.9204878	26563.748	0.838036148
1966	YR1966	El Salvador	SLV	2465.753667	45.97374006	50.77225915	3.254000792	3290411	39.007	53.33660976	1305.452	0.396744358
1966	YR1966	Equatorial Guinea	GNQ	.	39.34313436	55.99470632	4.662159316	284868	26.592	38.53156098	25.669	0.090108401
1966	YR1966	Eritrea	ERI	.	43.39553701	53.96337669	2.641086303	1631147	11.737	41.61765854	.	.
1966	YR1966	Estonia	EST	.	22.58466943	66.21529563	11.20003494	1308597	62.097	69.68119512	.	.
1966	YR1966	Ethiopia	ETH	.	43.63647255	53.76773462	2.595792831	25641376	7.84	41.65597561	825.075	0.032177485
1966	YR1966	Faroe Islands	FRO	.	.	.	.	37334	26.328	.	139.346	3.732415493
1966	YR1966	Fiji	FJI	1705.635594	46.46039251	51.3826723	2.156935195	476324	33.18	58.42619512	322.696	0.677471637
1966	YR1966	Finland	FIN	15312.41189	26.59474822	65.13835606	8.266895723	4580869	60.48	69.47707317	29519.35	6.444050245
1966	YR1966	France	FRA	16764.23192	25.31742531	62.45369311	12.22888157	50508717	68.225	70.96097561	347235.564	6.874765083
1966	YR1966	French Polynesia	PYF	.	46.00235703	51.27879089	2.718852086	96732	49.578	58.74612195	121.011	1.250992433
1966	YR1966	Gabon	GAB	6237.167895	32.93921192	60.37522325	6.685564835	542557	25.297	43.17936585	381.368	0.702908634
1966	YR1966	Gambia, The	GMB	422.6365408	39.81478759	57.8073399	2.377872507	408180	15.433	34.7322439	33.003	0.080854035
1966	YR1966	Georgia	GEO	1898.050954	31.49854818	60.84468376	7.656768066	3966700	46.03	65.8187561	.	.
1966	YR1966	Germany	DEU	.	23.18889275	64.11329272	12.69781453	76600311	72.019	70.27141463	.	.
1966	YR1966	Ghana	GHA	990.2258309	44.63429946	52.90587039	2.459830146	7890992	26.656	48.14097561	1441.131	0.18262989
1966	YR1966	Gibraltar	GIB	.	.	.	.	26612	100	.	55.005	2.066924696
1966	YR1966	Greece	GRC	10241.81496	26.20810546	65.6063187	8.185575839	8613651	60.833	69.83746341	18650.362	2.165209851
1966	YR1966	Greenland	GRL	.	.	.	.	40500	67.491	.	388.702	9.597580247
1966	YR1966	Grenada	GRD	.	49.6685112	45.33649539	4.994993412	94875	31.465	62.22292683	29.336	0.309206851
1966	YR1966	Guam	GUM	.	39.20529456	59.07293067	1.721774773	76607	56.617	64.11902439	.	.
1966	YR1966	Guatemala	GTM	1673.347465	46.56759927	50.65588463	2.776516097	5013153	34.298	50.0354878	1741.825	0.347450995
1966	YR1966	Guinea	GIN	.	41.76162846	55.08060662	3.15776492	3948869	13.537	35.88160976	718.732	0.182009583
1966	YR1966	Guinea-Bissau	GNB	.	40.74748326	56.20691269	3.045604056	662463	14.503	39.96002439	66.006	0.099637263
1966	YR1966	Guyana	GUY	1727.686478	47.67102921	48.87219516	3.456775632	664521	29.249	61.3484878	1180.774	1.776879888
1966	YR1966	Haiti	HTI	.	42.0252834	54.53603501	3.438681588	4357484	18.001	45.45860976	304.361	0.069847876
1966	YR1966	Honduras	HND	1250.503748	47.66848862	49.08984445	3.241666932	2414807	26.325	50.14765854	806.74	0.334080529
1966	YR1966	Hong Kong SAR, China	HKG	4948.756951	39.55068076	57.15863463	3.290684614	3629900	86.692	69.94621951	5166.803	1.42340092
1966	YR1966	Hungary	HUN	.	22.81794871	66.56400587	10.61804542	10178653	58.441	69.82243902	61733.945	6.065040728
1966	YR1966	Iceland	ISL	16088.52087	34.25355146	57.2490897	8.497358839	195570	83.175	73.3004878	1496.136	7.650130388
1966	YR1966	India	IND	318.4156762	41.509924	55.2200121	3.270063902	508161935	18.977	45.01558537	171765.947	0.338014194
1966	YR1966	Indonesia	IDN	665.6549417	42.52485904	54.12978294	3.345358027	103067354	16.039	52.24131707	23395.46	0.226991953
1966	YR1966	Iran, Islamic Rep.	IRN	3874.799347	44.87780441	51.63611562	3.486079969	25624656	37.752	48.3007561	64161.499	2.503896989
1966	YR1966	Iraq	IRQ	.	44.34755832	51.92614543	3.726296253	8651164	51.868	54.88641463	27704.185	3.202365023
1966	YR1966	Ireland	IRL	.	30.88304572	57.98383814	11.13311614	2888800	49.323	70.63843902	15111.707	5.231136458
1966	YR1966	Isle of Man	IMN	.	.	.	.	51049	56.47	.	.	.
1966	YR1966	Israel	ISR	10008.44295	34.87409679	59.40243726	5.723465944	2629000	81.63	72.28560976	13597.236	5.172018258
1966	YR1966	Italy	ITA	14184.53164	24.60716759	65.06806644	10.32476597	52519000	62.334	70.92609756	214248.142	4.079440621
1966	YR1966	Jamaica	JAM	3788.625751	43.62942799	50.92250363	5.448068376	1780264	38.265	67.05734146	3520.32	1.977414586
1966	YR1966	Japan	JPN	13808.69794	25.33618311	68.35596717	6.307849717	99790000	68.704	70.98658537	419743.155	4.206264706
1966	YR1966	Jordan	JOR	.	45.58399944	50.85313231	3.562868244	1265806	54.61	57.30326829	1584.144	1.251490355
1966	YR1966	Kazakhstan	KAZ	.	39.00166527	55.77095982	5.227374917	11872939	47.696	60.852	.	.
1966	YR1966	Kenya	KEN	599.3560194	48.69717981	47.72732479	3.575495401	9822499	8.902	49.98168293	2684.244	0.27327506
1966	YR1966	Kiribati	KIR	.	46.11559451	50.25390337	3.630502118	47459	20.351	52.30780488	11.001	0.23180008
1966	YR1966	Korea, Dem. People�s Rep.	PRK	.	36.64161566	60.08445114	3.273933199	12864954	46.084	55.04121951	.	.
1966	YR1966	Korea, Rep.	KOR	1277.542883	43.10136233	53.3834037	3.515233974	29435571	33.347	57.65819512	30014.395	1.0196641
1966	YR1966	Kosovo	XKX	.	.	.	.	1106000	.	.	.	.
1966	YR1966	Kuwait	KWT	.	40.19216699	58.07878732	1.729045681	524856	80.716	64.38431707	35151.862	66.97429771
1966	YR1966	Kyrgyz Republic	KGZ	.	41.94402669	51.77836829	6.277605021	2655300	36.19	58.73829268	.	.
1966	YR1966	Lao PDR	LAO	.	42.42992363	54.67699193	2.893084443	2439196	8.4	45.0117561	234.688	0.09621531
1966	YR1966	Latvia	LVA	.	22.27291274	66.6447011	11.08238616	2283217	57.617	70.70731707	.	.
1966	YR1966	Lebanon	LBN	.	43.58491573	51.19603901	5.219045266	2136636	52.664	64.98804878	3630.33	1.699086789
1966	YR1966	Lesotho	LSO	329.2544095	43.68624016	52.08809858	4.225661254	952206	7.065	48.273	.	.
1966	YR1966	Liberia	LBR	1401.476687	43.03242715	54.59856222	2.369010628	1282814	22.856	37.09619512	612.389	0.477379417
1966	YR1966	Libya	LBY	.	44.33190311	52.32621253	3.341884356	1803683	36.698	51.62953659	2629.239	1.457705705
1966	YR1966	Liechtenstein	LIE	.	.	.	.	19153	19.264	.	.	.
1966	YR1966	Lithuania	LTU	.	27.3100017	63.50840385	9.18159445	3008050	45.465	71.5202439	.	.
1966	YR1966	Luxembourg	LUX	30015.24427	22.41869448	65.83137546	11.74993006	333895	72.452	69.67446341	11620.723	34.80352506
1966	YR1966	Macao SAR, China	MAC	.	44.55618304	50.81474324	4.629073716	213196	96.365	67.35921951	150.347	0.705205539
1966	YR1966	Macedonia, FYR	MKD	.	36.58593121	58.9494707	4.464598089	1617794	41.68	64.20473171	.	.
1966	YR1966	Madagascar	MDG	673.8274681	45.23693546	51.41117106	3.351893481	5918595	12.747	42.84282927	579.386	0.09789249
1966	YR1966	Malawi	MWI	296.2496894	44.62161302	52.77764684	2.600740141	4158124	5.018	39.08604878	429.039	0.103180906
1966	YR1966	Malaysia	MYS	1764.642298	46.04758211	50.7363037	3.216114187	9789982	30.604	62.67636585	.	.
1966	YR1966	Maldives	MDV	.	43.13432836	54.41676965	2.448901987	105190	11.393	41.27007317	.	.
1966	YR1966	Mali	MLI	.	42.07369276	55.55862913	2.367678113	5635859	12.938	29.97097561	190.684	0.033834061
1966	YR1966	Malta	MLT	.	31.912029	60.09620467	7.991766323	315200	89.764	70.27929268	414.371	1.314628807
1966	YR1966	Marshall Islands	MHL	.	.	.	.	17842	44.126	.	.	.
1966	YR1966	Mauritania	MRT	1126.338568	45.80509296	51.91705109	2.277855956	1021882	10.874	47.16468293	179.683	0.17583537
1966	YR1966	Mauritius	MUS	.	46.29323776	51.21479612	2.491966115	768813	37.987	62.63870732	275.025	0.357726781
1966	YR1966	Mexico	MEX	4620.520494	46.9372371	49.45197715	3.610785742	46011038	55.761	59.79321951	80930.69	1.758940757
1966	YR1966	Micronesia, Fed. Sts.	FSM	.	47.17614716	49.4271112	3.396741637	54199	23.788	59.98158537	.	.
1966	YR1966	Moldova	MDA	.	34.17891946	59.89148267	5.929597873	2873000	28.447	63.95841463	.	.
1966	YR1966	Monaco	MCO	.	.	.	.	23305	100	.	.	.
1966	YR1966	Mongolia	MNG	.	42.79593776	52.30407005	4.899992193	1139961	42.647	53.07529268	1954.511	1.714541989
1966	YR1966	Montenegro	MNE	.	34.943848	58.90059711	6.15555489	526419	23.383	67.44717073	.	.
1966	YR1966	Morocco	MAR	815.5008587	48.03267722	48.71991116	3.247411618	14593284	32.377	50.97804878	5467.497	0.374658439
1966	YR1966	Mozambique	MOZ	.	43.90399996	53.26261371	2.833386327	8381455	5.996	37.54868293	2126.86	0.25375785
1966	YR1966	Myanmar	MMR	163.5534571	42.6536338	53.72830506	3.618061142	23944178	21.334	47.97668293	2808.922	0.117311273
1966	YR1966	Namibia	NAM	.	42.68720523	53.70812219	3.604672581	700341	20.478	50.37243902	.	.
1966	YR1966	Nauru	NRU	.	.	.	.	5936	100	.	33.003	5.559804582
1966	YR1966	Nepal	NPL	291.1129283	41.56922791	55.6664048	2.764367297	11109884	3.78	38.09236585	190.684	0.017163456
1966	YR1966	Netherlands	NLD	20240.00251	28.13967825	62.24461358	9.615708172	12456251	60.936	73.51292683	103655.089	8.321531816
1966	YR1966	New Caledonia	NCL	.	37.95017399	58.50500608	3.54481993	93500	46.142	61.23414634	1510.804	16.15833155
1966	YR1966	New Zealand	NZL	.	32.41771344	59.37638963	8.205896932	2675900	79.421	71.12439024	14015.274	5.237592586
1966	YR1966	Nicaragua	NIC	2105.036204	49.10687734	48.37199563	2.521127026	2125240	43.565	50.94129268	960.754	0.452068472
1966	YR1966	Niger	NER	693.1111873	48.97233151	49.58363933	1.44402916	4027758	7.1	35.45763415	135.679	0.033685986
1966	YR1966	Nigeria	NGA	1367.488268	42.17602083	54.93859025	2.885388917	51217359	16.788	39.43702439	12907.84	0.252020804
1966	YR1966	Northern Mariana Islands	MNP	.	.	.	.	11435	60.231	.	.	.
1966	YR1966	Norway	NOR	28777.96137	24.59624298	63.22373815	12.18001887	3753012	59.179	73.99536585	19563.445	5.2127318
1966	YR1966	Oman	OMN	2407.335752	45.33919623	51.52250067	3.138303092	642003	23.694	47.38434146	29.336	0.045694491
1966	YR1966	Pakistan	PAK	396.5351302	40.82916252	55.24706466	3.92377282	52191095	23.769	50.2812439	20326.181	0.38945688
1966	YR1966	Palau	PLW	.	.	.	.	10946	58.565	.	66.006	6.030147999
1966	YR1966	Panama	PAN	2834.755471	44.38825709	51.91046858	3.701274335	1353804	45.08	63.73236585	1657.484	1.224316075
1966	YR1966	Papua New Guinea	PNG	1010.851617	43.63453204	53.68289583	2.682572127	2289109	5.902	45.73878049	341.031	0.1489798
1966	YR1966	Paraguay	PRY	1142.132582	47.3022496	49.31501012	3.382740282	2229376	36.407	64.83573171	513.38	0.230279684
1966	YR1966	Peru	PER	3394.985087	44.68493237	51.82314358	3.491924054	11941325	52.983	50.73678049	13256.205	1.110111734
1966	YR1966	Philippines	PHL	1176.574468	47.379569	49.61901856	3.001412439	31867563	31.869	59.6362439	16123.799	0.505962725
1966	YR1966	Poland	POL	.	30.477095	62.42540956	7.097495443	31681000	50.526	69.82682927	252678.302	7.975704744
1966	YR1966	Portugal	PRT	6330.490676	29.21138849	62.01241704	8.776194477	8930990	37.25	65.40626829	11851.744	1.327035861
1966	YR1966	Puerto Rico	PRI	8806.160817	38.5495089	55.71393969	5.736551401	2624995	52.921	70.18670732	.	.
1966	YR1966	Qatar	QAT	.	38.31972346	59.37828766	2.301988878	79844	87.323	65.7452439	6277.904	78.62712289
1966	YR1966	Romania	ROU	.	26.43270639	65.49362086	8.073672756	19215450	38.345	67.65946341	84183.319	4.381022511
1966	YR1966	Russian Federation	RUS	.	28.85174476	64.29100303	6.857252208	127468000	59.048	67.8125122	.	.
1966	YR1966	Rwanda	RWA	282.3011289	49.04087938	48.01821709	2.940903539	3319082	2.942	43.79726829	44.004	0.013257883
1966	YR1966	Samoa	WSM	.	51.62447968	46.12512243	2.250397894	130688	19.382	52.9695122	25.669	0.196414361
1966	YR1966	San Marino	SMR	.	.	.	.	17835	55.494	.	.	.
1966	YR1966	Sao Tome and Principe	STP	.	43.01500083	54.00451085	2.980488322	66063	23.247	53.6994878	11.001	0.166522865
1966	YR1966	Saudi Arabia	SAU	.	43.79738092	52.65490696	3.547712117	5015204	40.702	49.137	6413.583	1.27882794
1966	YR1966	Senegal	SEN	1036.415451	45.08672122	52.38103658	2.5322422	3789211	27.057	38.37585366	1719.823	0.453873643
1966	YR1966	Serbia	SRB	.	.	.	.	.	.	.	.	.
1966	YR1966	Seychelles	SYC	3284.390829	42.94700326	51.01145198	6.041544763	48699	34.277	.	7.334	0.150598575
1966	YR1966	Sierra Leone	SLE	432.9944406	39.54590608	57.53403177	2.920062149	2512652	21.064	31.94821951	300.694	0.119671964
1966	YR1966	Singapore	SGP	4223.344171	42.81168654	54.41767382	2.77063964	1934400	100	67.25595122	674.728	0.348804797
1966	YR1966	Sint Maarten (Dutch part)	SXM	.	.	.	.	.	100	.	.	.
1966	YR1966	Slovak Republic	SVK	.	30.01660176	61.7935338	8.189864436	4411666	37.833	70.5252439	.	.
1966	YR1966	Slovenia	SVN	.	25.68388946	65.15114855	9.164961984	1669905	33.376	69.01219512	.	.
1966	YR1966	Solomon Islands	SLB	.	43.32463517	53.04057408	3.634790748	141026	7.579	52.38170732	25.669	0.182016082
1966	YR1966	Somalia	SOM	.	43.21494505	53.6613233	3.123731645	3143836	20.487	39.37207317	139.346	0.044323559
1966	YR1966	South Africa	ZAF	5507.957347	42.33529312	53.93658703	3.728119855	20325230	47.362	54.30687805	128356.001	6.315106939
1966	YR1966	South Sudan	SSD	.	42.1158236	55.34466982	2.539506585	3334191	8.679	34.26492683	.	.
1966	YR1966	Spain	ESP	11229.01038	27.78249673	63.32337586	8.894127408	32283194	62.251	71.05512195	77729.399	2.407735709
1966	YR1966	Sri Lanka	LKA	616.7955488	41.21877395	55.00880747	3.77241858	11439000	17.992	62.33012195	2662.242	0.232733805
1966	YR1966	St. Kitts and Nevis	KNA	.	.	.	.	48358	31.521	.	22.002	0.454981596
1966	YR1966	St. Lucia	LCA	.	47.54753221	47.91123916	4.541228635	97881	22.905	60.87253659	29.336	0.299710873
1966	YR1966	St. Martin (French part)	MAF	.	.	.	.	4936	.	.	.	.
1966	YR1966	St. Vincent and the Grenadines	VCT	1735.482616	50.41044475	45.27556789	4.313987359	86857	28.729	62.97034146	18.335	0.211094097
1966	YR1966	Sudan	SDN	796.2794339	45.85185257	51.07238247	3.075764954	9047798	13.959	50.65336585	2643.907	0.214127207
1966	YR1966	Suriname	SUR	.	48.52594149	47.48294653	3.991111971	341133	46.877	61.87926829	1096.433	3.214092451
1966	YR1966	Swaziland	SWZ	.	46.49150138	50.7596284	2.748870216	401183	7.157	46.05231707	201.685	0.502725689
1966	YR1966	Sweden	SWE	22852.67116	20.83292462	66.27720581	12.88986957	7807797	77.914	74.07853659	72591.932	9.29736416
1966	YR1966	Switzerland	CHE	.	24.06655232	65.33323396	10.60021373	5918002	54.851	72.33560976	31528.866	5.327620031
1966	YR1966	Syrian Arab Republic	SYR	.	48.6803574	47.72927401	3.590368588	5553246	40.667	55.81170732	4917.447	0.885508584
1966	YR1966	Tajikistan	TJK	.	45.86522006	49.22663934	4.908140602	2574478	35.555	58.60553659	.	.
1966	YR1966	Tanzania	TZA	.	45.97434667	51.56302862	2.462624709	12038903	6.199	45.29680488	1371.458	0.113918851
1966	YR1966	Thailand	THA	749.7077166	43.83672243	52.70871451	3.454563066	32789096	20.332	57.56636585	9479.195	0.289095954
1966	YR1966	Timor-Leste	TLS	.	41.60067732	55.8821213	2.517201383	558676	11.646	36.90478049	.	.
1966	YR1966	Togo	TGO	548.7179189	44.06151196	52.99913361	2.93935443	1774029	16.125	44.06863415	179.683	0.101285266
1966	YR1966	Tonga	TON	.	46.99331849	49.95246096	3.054220555	76779	19.908	63.51831707	11.001	0.143281366
1966	YR1966	Trinidad and Tobago	TTO	6485.428573	43.27988929	53.18886883	3.531241881	919903	13.801	64.77017073	4055.702	4.408836584
1966	YR1966	Tunisia	TUN	1128.576789	46.36529744	50.10634341	3.528359142	4638275	40.23	46.77495122	2885.929	0.62219877
1966	YR1966	Turkey	TUR	3862.717945	42.50720825	53.7006301	3.792161653	31717477	34.949	49.71573171	31547.201	0.994631477
1966	YR1966	Turkmenistan	TKM	.	44.91089527	50.42765866	4.661446074	1952141	47.284	56.93726829	.	.
1966	YR1966	Turks and Caicos Islands	TCA	.	.	.	.	5629	49.734	.	.	.
1966	YR1966	Tuvalu	TUV	.	.	.	.	6938	19.419	.	.	.
1966	YR1966	Uganda	UGA	.	46.75567024	50.6628058	2.581523967	8292776	5.757	47.3942439	733.4	0.088438419
1966	YR1966	Ukraine	UKR	.	26.58085708	65.18991991	8.229223007	45682308	51.499	70.05653659	.	.
1966	YR1966	United Arab Emirates	ARE	.	37.42062923	60.50435877	2.075011995	160481	78.508	58.44934146	25.669	0.159950399
1966	YR1966	United Kingdom	GBR	15831.41364	23.49623032	64.13633295	12.36743673	54648500	77.682	71.57317073	618564.228	11.31896078
1966	YR1966	United States	USA	21274.13549	29.74738555	60.66591129	9.586703165	196560000	72.247	70.21219512	3561878.111	18.12107301
1966	YR1966	Uruguay	URY	5502.523375	28.07794843	63.41468968	8.507361882	2722877	81.539	68.63592683	5405.158	1.98509077
1966	YR1966	Uzbekistan	UZB	.	45.04028608	48.94883783	6.010876087	10520879	35.554	60.89831707	.	.
1966	YR1966	Vanuatu	VUT	.	46.04975593	51.41533509	2.534908981	76413	11.522	50.08312195	77.007	1.007773546
1966	YR1966	Venezuela, RB	VEN	13629.56249	46.87218063	50.6902706	2.437548771	10175140	68.022	62.58880488	57029.184	5.604756691
1966	YR1966	Vietnam	VNM	.	43.98509482	50.94035232	5.074552866	39142000	16.784	62.08739024	19200.412	0.490532216
1966	YR1966	Virgin Islands (U.S.)	VIR	.	39.67702563	55.694301	4.628673364	47300	64.587	67.83512195	.	.
1966	YR1966	West Bank and Gaza	PSE	.	.	.	.	.	.	.	.	.
1966	YR1966	Yemen, Rep.	YEM	.	42.82242874	53.98939705	3.188174209	5748588	11.451	37.48231707	3465.315	0.602811508
1966	YR1966	Zambia	ZMB	1576.266198	46.65170915	50.78819397	2.560096883	3676189	24.789	47.28526829	3501.985	0.952612883
1966	YR1966	Zimbabwe	ZWE	887.8196984	48.13838262	48.57135265	3.29026473	4553433	15.165	53.62770732	6046.883	1.327983304
1967	YR1967	Afghanistan	AFG	.	43.55152936	53.73850219	2.709968446	10372630	10.43	35.39892683	1283.45	0.123734289
1967	YR1967	Albania	ALB	.	41.59988553	53.06297666	5.33713782	1965598	31.374	66.28721951	2680.577	1.3637463
1967	YR1967	Algeria	DZA	2242.450417	47.35693954	49.06142241	3.581638042	13354197	39.004	49.1875122	8441.434	0.632118427
1967	YR1967	American Samoa	ASM	.	.	.	.	25116	69.163	.	.	.
1967	YR1967	Andorra	AND	.	.	.	.	20758	74.641	.	.	.
1967	YR1967	Angola	AGO	.	47.03391039	50.38869087	2.577398735	6414995	13.441	35.79785366	993.757	0.154911578
1967	YR1967	Antigua and Barbuda	ATG	.	42.4447601	53.57165404	3.983585859	63360	35.418	64.48807317	564.718	8.912847222
1967	YR1967	Argentina	ARG	6226.997755	29.80337737	63.61468194	6.581940688	22932203	77.398	65.93002439	65543.958	2.858162297
1967	YR1967	Armenia	ARM	.	41.43324595	53.14981164	5.416942411	2339124	57.341	68.8304878	.	.
1967	YR1967	Aruba	ABW	.	39.90009474	56.70312635	3.396778917	58055	50.67	68.03468293	.	.
1967	YR1967	Australia	AUS	22876.99344	29.40730618	62.15957059	8.433123222	11799000	84.217	70.86926829	129265.417	10.9556248
1967	YR1967	Austria	AUT	16856.18813	23.99917482	62.50359766	13.49722752	7376998	65.11	69.91780488	39966.633	5.417736727
1967	YR1967	Azerbaijan	AZE	.	44.73900001	50.12116345	5.139836536	4843870	50.564	62.25009756	.	.
1967	YR1967	Bahamas, The	BHS	19652.66412	42.75566972	53.86248517	3.381845107	152609	64.73	64.98739024	1705.155	11.17335806
1967	YR1967	Bahrain	BHR	.	45.9377853	52.07662843	1.985586266	196063	83.019	60.858	1004.758	5.124669111
1967	YR1967	Bangladesh	BGD	378.4483267	44.11291997	53.17703496	2.710045068	59620669	6.733	48.83404878	.	.
1967	YR1967	Barbados	BRB	.	38.54941024	53.87138082	7.579208946	236621	37.287	64.09873171	337.364	1.425756801
1967	YR1967	Belarus	BLR	.	29.88365524	61.59181511	8.524529651	8785648	40.422	69.88165854	.	.
1967	YR1967	Belgium	BEL	17211.71395	23.81897362	63.18592152	12.99510486	9580991	93.428	71.01292683	107472.436	11.21725675
1967	YR1967	Belize	BLZ	1225.290455	47.26422461	48.45508111	4.280694282	112692	51.86	63.95439024	121.011	1.073820679
1967	YR1967	Benin	BEN	567.3836287	41.46455955	53.86404524	4.671395204	2735307	14.069	40.58041463	143.013	0.052284076
1967	YR1967	Bermuda	BMU	39616.14199	.	.	.	52000	100	.	212.686	4.090115385
1967	YR1967	Bhutan	BTN	.	42.38125503	55.25271412	2.366030847	270622	5.207	37.87946341	.	.
1967	YR1967	Bolivia	BOL	1643.754978	42.98827625	52.98378028	4.027943476	4237125	38.862	44.50480488	1892.172	0.446569785
1967	YR1967	Bosnia and Herzegovina	BIH	.	36.37108143	59.41386347	4.215055101	3632669	24.509	64.39626829	.	.
1967	YR1967	Botswana	BWA	495.3852821	48.63840393	47.99353712	3.368058956	633154	5.124	53.0282439	.	.
1967	YR1967	Brazil	BRA	3824.754313	43.16474679	53.44811938	3.387133831	88191378	52.993	57.7645122	66193.017	0.750561092
1967	YR1967	British Virgin Islands	VGB	.	.	.	.	9218	15.188	.	3.667	0.397808635
1967	YR1967	Brunei Darussalam	BRN	.	45.2637474	51.11117037	3.625082227	112494	56.3	65.81439024	440.04	3.911675289
1967	YR1967	Bulgaria	BGR	.	23.61988003	67.50921418	8.870905784	8310226	48.499	70.41390244	55166.348	6.638369161
1967	YR1967	Burkina Faso	BFA	265.5559405	42.79588001	54.54169263	2.662427366	5343019	5.411	37.76831707	102.676	0.019216851
1967	YR1967	Burundi	BDI	237.7556026	45.46989926	51.51422856	3.015872181	3234023	2.501	43.28002439	47.671	0.014740464
1967	YR1967	Cabo Verde	CPV	.	48.65304908	47.16117179	4.185779125	248747	18.657	51.84736585	18.335	0.073709432
1967	YR1967	Cambodia	KHM	.	46.56651491	50.87414651	2.559338587	6685321	12.098	42.47612195	418.038	0.06253073
1967	YR1967	Cameroon	CMR	819.4256693	41.57106193	54.73251885	3.696419219	6058539	18.19	44.61363415	458.375	0.075657679
1967	YR1967	Canada	CAN	22482.64971	32.26036247	59.94693321	7.792704328	20412000	74.155	72.20780488	281896.958	13.8103546
1967	YR1967	Cayman Islands	CYM	.	.	.	.	8521	100	.	14.668	1.721394203
1967	YR1967	Central African Republic	CAF	573.5600641	40.22598587	55.5881143	4.185899827	1718603	25	39.86856098	91.675	0.053342744
1967	YR1967	Chad	TCD	620.7447715	42.70258247	53.50632102	3.791096512	3434811	9.564	40.00163415	117.344	0.034163161
1967	YR1967	Channel Islands	CHI	.	21.39281884	64.90116962	13.70601154	117474	36.864	71.42185366	.	.
1967	YR1967	Chile	CHL	4514.600589	39.50038484	55.45250394	5.047111225	8997325	73.146	60.50029268	19259.084	2.140534437
1967	YR1967	China	CHN	185.0759235	41.14509282	55.28215523	3.572751952	754550000	17.785	53.84980488	433234.048	0.574162147
1967	YR1967	Colombia	COL	2472.247446	46.75932511	49.9463921	3.294282794	20311371	52.545	59.84021951	24715.58	1.216834649
1967	YR1967	Comoros	COM	.	44.39709676	52.55885909	3.044044151	215897	18.34	44.27119512	18.335	0.084924756
1967	YR1967	Congo, Dem. Rep.	COD	971.7359215	43.70458958	53.43452307	2.860887353	18378214	23.899	42.79197561	2291.875	0.124706079
1967	YR1967	Congo, Rep.	COG	1444.128046	42.9343063	53.25504533	3.810648373	1251703	36.796	52.29821951	322.696	0.257805566
1967	YR1967	Costa Rica	CRI	3287.6171	44.43061055	52.36695364	3.202435815	1694710	36.993	64.94602439	876.413	0.517146296
1967	YR1967	Cote d'Ivoire	CIV	1560.951528	44.6022241	52.93909203	2.458683867	4656353	25.926	41.43695122	1488.802	0.319735639
1967	YR1967	Croatia	HRV	.	24.7916884	66.72759295	8.480718651	4339000	37.03	67.20873171	.	.
1967	YR1967	Cuba	CUB	.	37.767479	56.96351179	5.269009212	8263546	59.709	68.24785366	15749.765	1.905932998
1967	YR1967	Curacao	CUW	.	40.63106338	54.70499749	4.663939132	138140	77.37	.	.	.
1967	YR1967	Cyprus	CYP	.	33.05789876	59.12620834	7.815892902	591308	39.21	71.731	1364.124	2.306960163
1967	YR1967	Czech Republic	CZE	.	22.2595728	66.50022736	11.24019985	9852899	62.978	70.26414634	.	.
1967	YR1967	Denmark	DNK	27411.47329	23.54421336	64.69015794	11.7656287	4835354	78.163	72.92219512	49075.461	10.14930055
1967	YR1967	Djibouti	DJI	.	44.195834	53.43881519	2.365350807	131397	58.404	47.18165854	88.008	0.669786981
1967	YR1967	Dominica	DMA	.	.	.	.	67686	38.314	.	22.002	0.325059835
1967	YR1967	Dominican Republic	DOM	1359.685893	48.71767025	48.65355073	2.628779021	4125109	37.069	56.69509756	1569.476	0.380468977
1967	YR1967	Ecuador	ECU	2379.595226	44.71885574	50.86356464	4.417579626	5566057	37.686	56.59982927	2592.569	0.465781971
1967	YR1967	Egypt, Arab Rep.	EGY	736.6841306	42.06798785	53.76462073	4.167391421	32534021	40.399	51.2682439	19677.122	0.604816785
1967	YR1967	El Salvador	SLV	2528.135076	45.9845004	50.76482822	3.25067138	3383701	39.106	53.78443902	1158.772	0.342456972
1967	YR1967	Equatorial Guinea	GNQ	.	39.47314613	55.91705289	4.609800981	293440	26.682	38.83204878	25.669	0.087476145
1967	YR1967	Eritrea	ERI	.	43.62676233	53.74189764	2.631340028	1674204	12.1	42.00329268	.	.
1967	YR1967	Estonia	EST	.	22.42835864	66.21476678	11.35687458	1318946	62.839	69.80212195	.	.
1967	YR1967	Ethiopia	ETH	.	43.76618076	53.60475439	2.629064844	26281208	8.1	42.01504878	1074.431	0.040882101
1967	YR1967	Faroe Islands	FRO	.	.	.	.	37768	26.723	.	168.682	4.46626774
1967	YR1967	Fiji	FJI	1887.447389	45.92396595	51.90331063	2.172723416	487913	33.604	58.80834146	355.699	0.729021362
1967	YR1967	Finland	FIN	15560.01801	26.07037878	65.44746436	8.482156867	4605744	61.295	69.66658537	28617.268	6.213386589
1967	YR1967	France	FRA	17409.96594	25.16370372	62.43487023	12.40142605	50915456	69.357	71.16097561	372009.816	7.30642216
1967	YR1967	French Polynesia	PYF	.	45.92368213	51.37210209	2.704215777	100029	50.979	59.15680488	139.346	1.393056014
1967	YR1967	Gabon	GAB	6361.737704	33.31985129	60.02964846	6.65050025	553823	26.883	44.05234146	1012.092	1.827464732
1967	YR1967	Gambia, The	GMB	414.3541278	39.93596564	57.63572473	2.428309623	416339	16.379	35.44326829	33.003	0.079269538
1967	YR1967	Georgia	GEO	1996.994634	31.48734251	60.84723718	7.665420309	4005800	46.527	66.1822439	.	.
1967	YR1967	Germany	DEU	.	23.34844662	63.72113865	12.93041473	76951336	72.083	70.374	.	.
1967	YR1967	Ghana	GHA	999.5935284	44.91188521	52.61224279	2.475872001	8057444	27.254	48.4552439	1496.136	0.185683698
1967	YR1967	Gibraltar	GIB	.	.	.	.	27174	100	.	62.339	2.294067859
1967	YR1967	Greece	GRC	10715.5883	26.12586815	65.24509491	8.629036941	8684088	61.691	70.05246341	19534.109	2.249413986
1967	YR1967	Greenland	GRL	.	.	.	.	41900	68.853	.	418.038	9.977040573
1967	YR1967	Grenada	GRD	.	49.6572277	45.29227788	5.050494413	94961	31.656	62.58153659	36.67	0.386158528
1967	YR1967	Guam	GUM	.	38.99928575	59.26865976	1.732054487	78404	57.68	64.57158537	.	.
1967	YR1967	Guatemala	GTM	1692.37911	46.44721195	50.74350721	2.809280843	5160609	34.608	50.64882927	1983.847	0.384421102
1967	YR1967	Guinea	GIN	.	41.74713172	55.0983401	3.154528188	4023486	14.116	36.03843902	726.066	0.180456947
1967	YR1967	Guinea-Bissau	GNB	.	40.64475798	56.29983577	3.055406244	673462	14.658	40.35717073	47.671	0.070784989
1967	YR1967	Guyana	GUY	1771.947525	47.58008555	48.96807231	3.451842141	675871	29.289	61.4932439	1323.787	1.958638557
1967	YR1967	Haiti	HTI	.	42.11142428	54.38559632	3.502979397	4445530	18.429	45.94229268	260.357	0.05856602
1967	YR1967	Honduras	HND	1287.086774	47.7559248	49.00270027	3.241374928	2486414	26.955	50.73739024	876.413	0.352480721
1967	YR1967	Hong Kong SAR, China	HKG	4902.640458	39.06406548	57.47242418	3.463510336	3722800	86.958	70.32578049	6057.884	1.627238638
1967	YR1967	Hungary	HUN	.	22.29657738	66.82209534	10.88132729	10216604	58.859	69.40707317	58829.681	5.758242269
1967	YR1967	Iceland	ISL	15630.40434	33.92434689	57.50528113	8.570371984	198751	83.621	73.78317073	1444.798	7.269387324
1967	YR1967	India	IND	336.2364567	41.44232546	55.26589781	3.29177673	518889779	19.171	45.68702439	172238.99	0.331937527
1967	YR1967	Indonesia	IDN	656.7468237	42.83488757	53.82819556	3.336916873	105907403	16.293	52.81685366	24561.566	0.231915478
1967	YR1967	Iran, Islamic Rep.	IRN	4197.235888	44.80847206	51.74269483	3.448833102	26318119	38.557	48.89221951	67942.176	2.581574162
1967	YR1967	Iraq	IRQ	.	44.47609608	51.71245201	3.811451903	8947404	52.945	55.84880488	18393.672	2.055755167
1967	YR1967	Ireland	IRL	.	30.77482778	58.07795595	11.14721627	2902450	49.923	70.74514634	16413.492	5.655047288
1967	YR1967	Isle of Man	IMN	.	.	.	.	52118	56.311	.	.	.
1967	YR1967	Israel	ISR	9872.587289	34.29965805	59.80125133	5.899090624	2745000	82.3	71.5097561	13542.231	4.933417486
1967	YR1967	Italy	ITA	15093.147	24.61972898	64.87955473	10.50071629	52900500	62.822	70.95658537	234427.643	4.431482557
1967	YR1967	Jamaica	JAM	3808.374108	44.36348349	50.15468114	5.481835365	1803064	39.036	67.38241463	3868.685	2.145617127
1967	YR1967	Japan	JPN	15196.61018	24.85878078	68.688607	6.452612225	100725000	69.516	71.27658537	489881.864	4.863557846
1967	YR1967	Jordan	JOR	.	45.88566679	50.67235828	3.441974932	1377465	54.957	58.04397561	1415.462	1.02758473
1967	YR1967	Kazakhstan	KAZ	.	38.83403364	55.8999964	5.265969963	12120504	48.346	61.2394878	.	.
1967	YR1967	Kenya	KEN	599.2481229	48.86478722	47.58189584	3.553316939	10154484	9.209	50.53273171	2702.579	0.266146365
1967	YR1967	Kiribati	KIR	.	45.97105519	50.43045606	3.598488759	48437	21.097	52.81465854	22.002	0.454239528
1967	YR1967	Korea, Dem. People�s Rep.	PRK	.	37.90710879	58.81768118	3.275210029	13222694	47.081	56.17370732	.	.
1967	YR1967	Korea, Rep.	KOR	1361.841749	42.90939315	53.59138029	3.499226565	30130983	34.971	58.52653659	35151.862	1.166635088
1967	YR1967	Kosovo	XKX	.	.	.	.	1135000	.	.	.	.
1967	YR1967	Kuwait	KWT	.	41.26150461	56.96580525	1.77269014	579007	82.081	64.90346341	25441.646	43.94013544
1967	YR1967	Kyrgyz Republic	KGZ	.	42.13537928	51.5932306	6.271390122	2736500	36.53	59.14631707	.	.
1967	YR1967	Lao PDR	LAO	.	42.41729811	54.63611169	2.946590199	2496920	8.692	45.31687805	319.029	0.127769011
1967	YR1967	Latvia	LVA	.	22.12875351	66.55675092	11.31449557	2301220	58.398	70.39390244	.	.
1967	YR1967	Lebanon	LBN	.	43.29379795	51.53443119	5.171770862	2174845	54.386	65.26253659	3571.658	1.642258644
1967	YR1967	Lesotho	LSO	357.9258969	43.81006102	51.96940439	4.220534589	971512	7.425	48.39007317	.	.
1967	YR1967	Liberia	LBR	1460.57702	43.24067823	54.37306546	2.386256308	1313941	23.622	37.62387805	612.389	0.466070394
1967	YR1967	Libya	LBY	.	44.85062088	51.88679195	3.262587173	1878877	39.839	52.83114634	18507.349	9.850218508
1967	YR1967	Liechtenstein	LIE	.	.	.	.	19691	19.059	.	.	.
1967	YR1967	Lithuania	LTU	.	27.30611963	63.29287163	9.401008744	3044400	46.484	71.60390244	.	.
1967	YR1967	Luxembourg	LUX	29981.52395	22.47664013	65.55574505	11.96761482	334995	72.941	69.76134146	11360.366	33.91204645
1967	YR1967	Macao SAR, China	MAC	.	43.46611763	51.91343658	4.620445797	223420	96.544	67.81712195	165.015	0.738586519
1967	YR1967	Macedonia, FYR	MKD	.	36.0000924	59.48655972	4.513347879	1644943	43.016	64.76397561	.	.
1967	YR1967	Madagascar	MDG	692.9413434	45.40657272	51.20900116	3.384426114	6073526	13.074	43.32392683	843.41	0.138866616
1967	YR1967	Malawi	MWI	310.0747659	44.90593042	52.48994311	2.604126462	4262005	5.249	39.37173171	366.7	0.086039317
1967	YR1967	Malaysia	MYS	1785.970804	45.66980338	51.10293752	3.227259099	10046172	31.304	63.14465854	.	.
1967	YR1967	Maldives	MDV	.	44.09046105	53.47784039	2.431698562	107538	11.336	41.99007317	.	.
1967	YR1967	Mali	MLI	340.6941607	42.21095339	55.35309932	2.435947292	5706199	13.274	30.50563415	223.687	0.039200701
1967	YR1967	Malta	MLT	.	30.75755502	60.93658634	8.305858641	311550	89.702	70.547	520.714	1.671365752
1967	YR1967	Marshall Islands	MHL	.	.	.	.	18388	45.6	.	.	.
1967	YR1967	Mauritania	MRT	1132.812065	45.95908337	51.70856592	2.332350711	1052286	11.712	47.67317073	198.018	0.188178879
1967	YR1967	Mauritius	MUS	.	45.79359821	51.69168429	2.5147175	783917	38.985	62.81531707	498.712	0.636179596
1967	YR1967	Mexico	MEX	4744.741942	46.8697873	49.47683537	3.653377332	47429812	56.587	60.15153659	90101.857	1.899688259
1967	YR1967	Micronesia, Fed. Sts.	FSM	.	46.99479749	49.62623626	3.378966246	56319	24.04	60.38758537	.	.
1967	YR1967	Moldova	MDA	.	33.84606006	60.11199327	6.041946674	2918000	29.345	64.24397561	.	.
1967	YR1967	Monaco	MCO	.	.	.	.	23292	100	.	.	.
1967	YR1967	Mongolia	MNG	.	43.33957557	51.7930158	4.867408632	1173191	43.181	53.6805122	2152.529	1.834764331
1967	YR1967	Montenegro	MNE	.	34.60410502	59.04052777	6.355367209	522796	24.22	68.01219512	.	.
1967	YR1967	Morocco	MAR	875.5311258	48.09361745	48.59668742	3.309695138	14950803	32.896	51.38139024	5416.159	0.362265425
1967	YR1967	Mozambique	MOZ	.	44.00890111	53.13672923	2.854369662	8565674	6.229	37.95465854	1873.837	0.218761186
1967	YR1967	Myanmar	MMR	150.221357	42.61908925	53.71312858	3.667782175	24524548	21.701	48.91636585	3619.329	0.147579845
1967	YR1967	Namibia	NAM	.	42.81375011	53.57562771	3.610622178	718685	20.929	50.87868293	.	.
1967	YR1967	Nauru	NRU	.	.	.	.	6102	100	.	47.671	7.812356604
1967	YR1967	Nepal	NPL	281.2983965	41.49923309	55.68278597	2.817980943	11316826	3.823	38.695	212.686	0.018793785
1967	YR1967	Netherlands	NLD	21068.58249	27.96472106	62.3035463	9.731732644	12598201	61.118	73.80414634	106783.04	8.476054637
1967	YR1967	New Caledonia	NCL	.	37.92819894	58.5379563	3.533844761	96500	47.646	61.68292683	1474.134	15.276
1967	YR1967	New Zealand	NZL	.	32.29151404	59.44038427	8.268101689	2724100	79.852	71.47317073	13641.24	5.007613524
1967	YR1967	Nicaragua	NIC	2185.278832	48.94505731	48.5232081	2.531734587	2189882	44.427	51.61953659	1081.765	0.493983237
1967	YR1967	Niger	NER	674.4323924	49.06330116	49.4503299	1.486368939	4144395	7.493	35.53256098	132.012	0.031853141
1967	YR1967	Nigeria	NGA	1127.443034	42.3358914	54.77676804	2.887340554	52341834	17.027	39.8042439	12838.167	0.245275452
1967	YR1967	Northern Mariana Islands	MNP	.	.	.	.	11823	61.688	.	.	.
1967	YR1967	Norway	NOR	30323.60139	24.54650994	63.09395731	12.35953275	3784539	60.77	74.06658537	19328.757	5.10729497
1967	YR1967	Oman	OMN	3891.637452	45.63222692	51.20743381	3.160339272	660119	25.106	48.10707317	135.679	0.205537183
1967	YR1967	Pakistan	PAK	407.0332868	41.27882538	54.82533807	3.895836551	53590929	24.028	50.97865854	21572.961	0.402548741
1967	YR1967	Palau	PLW	.	.	.	.	11080	58.853	.	73.34	6.619133574
1967	YR1967	Panama	PAN	2988.909747	44.37899582	51.89894669	3.722057485	1393799	45.732	64.17439024	1697.821	1.218124708
1967	YR1967	Papua New Guinea	PNG	1026.934575	43.67036436	53.64103784	2.688597799	2344977	6.712	46.49912195	436.373	0.186088392
1967	YR1967	Paraguay	PRY	1213.860673	47.01858243	49.57289147	3.408526098	2289582	36.571	64.96646341	487.711	0.213013118
1967	YR1967	Peru	PER	3427.959022	44.71029423	51.80129069	3.488415075	12282082	54.096	51.31853659	13655.908	1.111856117
1967	YR1967	Philippines	PHL	1203.013072	47.11902077	49.88798565	2.992993578	32826599	32.135	59.94212195	18232.324	0.555413127
1967	YR1967	Poland	POL	.	29.68512948	62.94866394	7.366206582	31987155	50.926	69.42439024	259282.569	8.105834014
1967	YR1967	Portugal	PRT	6851.414434	29.16739467	61.84234772	8.990257609	8874520	37.636	65.81682927	12409.128	1.398287231
1967	YR1967	Puerto Rico	PRI	9281.074246	38.14681294	55.97665314	5.876533912	2645674	54.314	70.5235122	.	.
1967	YR1967	Qatar	QAT	.	37.6441277	60.14369315	2.212179153	86295	87.588	66.47192683	6688.608	77.50863897
1967	YR1967	Romania	ROU	.	26.2612992	65.56297555	8.17572525	19534242	38.835	67.62690244	92129.708	4.716318555
1967	YR1967	Russian Federation	RUS	.	28.22937824	64.71384678	7.056774981	128196000	59.918	67.86014634	.	.
1967	YR1967	Rwanda	RWA	293.06303	48.79930679	48.29800747	2.902685737	3418317	3.003	43.95960976	40.337	0.011800251
1967	YR1967	Samoa	WSM	.	51.62415327	46.11194325	2.263903482	134193	19.593	53.4695122	25.669	0.191284195
1967	YR1967	San Marino	SMR	.	.	.	.	18229	56.581	.	.	.
1967	YR1967	Sao Tome and Principe	STP	.	44.62893934	52.01331899	3.357741665	67873	24.724	54.21563415	11.001	0.162082124
1967	YR1967	Saudi Arabia	SAU	.	43.9147763	52.55843965	3.526784047	5194846	42.665	49.91512195	25507.652	4.910184441
1967	YR1967	Senegal	SEN	994.8851941	45.07976817	52.39094213	2.529289705	3899237	27.776	38.41597561	700.397	0.179624116
1967	YR1967	Serbia	SRB	.	.	.	.	.	.	.	.	.
1967	YR1967	Seychelles	SYC	3220.810289	43.28208693	50.69100871	6.026904363	49911	35.449	.	7.334	0.146941556
1967	YR1967	Sierra Leone	SLE	426.2176296	39.77675601	57.27473626	2.948507732	2553529	21.765	32.46282927	253.023	0.099087576
1967	YR1967	Singapore	SGP	4638.530196	41.94205826	55.15784239	2.90009935	1977600	100	67.44573171	3058.278	1.546459345
1967	YR1967	Sint Maarten (Dutch part)	SXM	.	.	.	.	.	100	.	.	.
1967	YR1967	Slovak Republic	SVK	.	29.44366142	62.10825999	8.448078587	4449367	38.63	70.41853659	.	.
1967	YR1967	Slovenia	SVN	.	25.26513354	65.3757985	9.359067956	1689528	34.266	69.36585366	.	.
1967	YR1967	Solomon Islands	SLB	.	43.31033154	53.06602638	3.62364208	145351	7.928	52.88170732	33.003	0.227057261
1967	YR1967	Somalia	SOM	.	43.3370967	53.51505887	3.147844429	3228495	21.02	39.77253659	227.354	0.070421048
1967	YR1967	South Africa	ZAF	5757.452529	42.22021179	54.06627503	3.713513181	20843785	47.476	54.70334146	133885.837	6.423297736
1967	YR1967	South Sudan	SSD	.	42.52194964	54.94236751	2.535682845	3407800	8.667	34.67290244	.	.
1967	YR1967	Spain	ESP	11573.08148	27.88704266	63.03455359	9.078403754	32682947	63.214	71.25292683	86519.198	2.647227559
1967	YR1967	Sri Lanka	LKA	641.7013769	41.05630118	55.19947399	3.744224827	11703000	18.364	62.83968293	2948.268	0.251924122
1967	YR1967	St. Kitts and Nevis	KNA	.	.	.	.	47380	32.196	.	22.002	0.464373153
1967	YR1967	St. Lucia	LCA	.	47.99702593	47.40522672	4.597747345	99527	23.153	61.31814634	33.003	0.331598461
1967	YR1967	St. Martin (French part)	MAF	.	.	.	.	5033	.	.	.	.
1967	YR1967	St. Vincent and the Grenadines	VCT	1554.467153	50.26215009	45.32688976	4.410960153	87736	29.21	63.51526829	18.335	0.20897921
1967	YR1967	Sudan	SDN	784.5878587	46.00760126	50.93526138	3.057137353	9337657	14.567	51.05785366	3186.623	0.250771073
1967	YR1967	Suriname	SUR	.	48.67384555	47.35724203	3.968912419	350751	46.644	62.24770732	1334.788	3.805514453
1967	YR1967	Swaziland	SWZ	.	46.69844804	50.54989401	2.751657947	411352	7.729	46.45231707	227.354	0.552699391
1967	YR1967	Sweden	SWE	23441.23789	20.7890342	66.12041	13.09055579	7867931	78.727	74.12243902	69001.939	8.770023403
1967	YR1967	Switzerland	CHE	.	24.01722455	65.22664181	10.75613363	5991785	55.483	72.63658537	32562.96	5.434600874
1967	YR1967	Syrian Arab Republic	SYR	.	48.60397059	47.86502018	3.531009231	5740710	41.332	56.53239024	4609.419	0.802935351
1967	YR1967	Tajikistan	TJK	.	46.14751543	48.8875116	4.964972974	2662230	35.96	58.98717073	.	.
1967	YR1967	Tanzania	TZA	.	46.09575658	51.42650677	2.477736651	12406040	6.373	45.62087805	1760.16	0.141879278
1967	YR1967	Thailand	THA	790.4506251	43.97911169	52.55224743	3.468640885	33778504	20.444	57.99982927	12167.106	0.360202631
1967	YR1967	Timor-Leste	TLS	.	41.68841416	55.74863232	2.562953512	569031	11.946	37.60660976	.	.
1967	YR1967	Togo	TGO	553.4985197	44.28901577	52.79599147	2.914992762	1855442	17.374	44.68946341	198.018	0.106722819
1967	YR1967	Tonga	TON	.	47.54591914	49.43075444	3.023326418	79052	20.097	63.8672439	14.668	0.185548753
1967	YR1967	Trinidad and Tobago	TTO	6574.966756	42.90022022	53.4024402	3.697339587	925909	13.273	64.84792683	4638.755	5.009946982
1967	YR1967	Tunisia	TUN	1106.699018	46.32188224	50.15947857	3.518639184	4737627	41.036	47.8005122	3087.614	0.651721632
1967	YR1967	Turkey	TUR	3950.79402	42.35471248	53.79759524	3.847692286	32477961	35.759	50.38360976	33523.714	1.03219885
1967	YR1967	Turkmenistan	TKM	.	45.09378093	50.24056015	4.665658927	2011763	47.43	57.32529268	.	.
1967	YR1967	Turks and Caicos Islands	TCA	.	.	.	.	5590	50.077	.	.	.
1967	YR1967	Tuvalu	TUV	.	.	.	.	7040	20.061	.	.	.
1967	YR1967	Uganda	UGA	.	46.85979286	50.55198448	2.588222653	8580676	6.014	47.8515122	810.407	0.094445589
1967	YR1967	Ukraine	UKR	.	26.09202359	65.44966819	8.458308225	46060452	52.348	70.16112195	.	.
1967	YR1967	United Arab Emirates	ARE	.	36.49865224	61.61801237	1.883335389	170283	79.272	59.40046341	916.75	5.383684807
1967	YR1967	United Kingdom	GBR	16110.27714	23.69939351	63.76000828	12.54059821	54943600	77.541	72.12439024	592517.527	10.78410455
1967	YR1967	United States	USA	21569.83561	29.39554331	60.89311304	9.711343644	198712000	72.612	70.56097561	3695708.943	18.59831788
1967	YR1967	Uruguay	URY	5248.841425	28.05636028	63.32436758	8.619272148	2750093	81.749	68.6455122	4884.444	1.77610139
1967	YR1967	Uzbekistan	UZB	.	45.29596941	48.69738765	6.006642946	10917446	35.82	61.24807317	.	.
1967	YR1967	Vanuatu	VUT	.	45.90560607	51.44545478	2.648939151	78522	11.718	50.68182927	84.341	1.07410662
1967	YR1967	Venezuela, RB	VEN	13545.97846	46.85891619	50.66622949	2.474854327	10528054	69.005	63.11182927	65815.316	6.251422723
1967	YR1967	Vietnam	VNM	.	44.10867316	50.71773091	5.173595939	39980000	17.153	61.84204878	22984.756	0.574906353
1967	YR1967	Virgin Islands (U.S.)	VIR	.	38.69346734	56.85008673	4.456445931	50800	65.874	68.13819512	.	.
1967	YR1967	West Bank and Gaza	PSE	.	.	.	.	.	.	.	.	.
1967	YR1967	Yemen, Rep.	YEM	.	43.28587976	53.54351984	3.170600402	5858638	11.891	38.42019512	3054.611	0.521385858
1967	YR1967	Zambia	ZMB	1649.197707	46.86806332	50.55664897	2.575287713	3791887	26.261	47.68397561	4792.769	1.263953541
1967	YR1967	Zimbabwe	ZWE	932.0928302	48.26821723	48.45474752	3.277035243	4700041	15.727	53.94543902	5298.815	1.127397612
1968	YR1968	Afghanistan	AFG	.	43.81698787	53.48918264	2.693829492	10604346	10.786	35.83241463	1224.778	0.11549774
1968	YR1968	Albania	ALB	.	41.43608743	53.29309553	5.270817036	2022272	31.446	66.47495122	3072.946	1.519551277
1968	YR1968	Algeria	DZA	2414.016695	47.19971142	49.24703444	3.553254139	13744387	39.169	49.57270732	9061.157	0.659262359
1968	YR1968	American Samoa	ASM	.	.	.	.	25885	69.574	.	.	.
1968	YR1968	Andorra	AND	.	.	.	.	21890	76.588	.	.	.
1968	YR1968	Angola	AGO	.	46.78548102	50.63108245	2.583436533	6523791	13.932	36.20226829	1672.152	0.256315998
1968	YR1968	Antigua and Barbuda	ATG	.	42.08181888	53.92313046	3.995050653	64655	34.829	64.84212195	990.09	15.31343284
1968	YR1968	Argentina	ARG	6434.953777	29.61717753	63.65025602	6.732566457	23261278	77.901	66.1134878	69082.613	2.96985458
1968	YR1968	Armenia	ARM	.	40.85509383	53.6866655	5.458240669	2401140	58.195	69.22926829	.	.
1968	YR1968	Aruba	ABW	.	39.0110643	57.41444867	3.574487035	58386	50.654	68.37714634	.	.
1968	YR1968	Australia	AUS	23621.37946	29.34598018	62.30215081	8.351869008	12009000	84.573	70.91902439	134622.904	11.21016771
1968	YR1968	Austria	AUT	17518.84565	24.28863246	62.03937078	13.67199676	7415403	65.159	70.05756098	42350.183	5.711110104
1968	YR1968	Azerbaijan	AZE	.	44.5401478	50.29302039	5.166831813	4960235	50.263	62.45782927	.	.
1968	YR1968	Bahamas, The	BHS	20499.38984	42.45872392	54.17173621	3.369539864	158627	65.416	65.28502439	1631.815	10.2871201
1968	YR1968	Bahrain	BHR	.	45.5472881	52.32814859	2.124563301	200653	83.275	61.86973171	1103.767	5.500874644
1968	YR1968	Bangladesh	BGD	401.1804457	44.51652582	52.75792308	2.725551094	61579473	7.009	48.53312195	.	.
1968	YR1968	Barbados	BRB	.	38.12579311	54.05629872	7.81790817	237199	37.36	64.53526829	440.04	1.85515116
1968	YR1968	Belarus	BLR	.	29.53533829	61.76188276	8.702778948	8874552	41.588	69.98263415	.	.
1968	YR1968	Belgium	BEL	17863.18495	23.76665539	63.06564307	13.16770154	9618756	93.569	70.69317073	118557.777	12.32568713
1968	YR1968	Belize	BLZ	1277.372491	47.30357312	48.41333437	4.283092512	116061	51.549	64.50770732	102.676	0.884672715
1968	YR1968	Benin	BEN	577.3054949	41.76820378	53.55170351	4.680092707	2791590	14.903	41.08214634	154.014	0.055170709
1968	YR1968	Bermuda	BMU	39686.95535	.	.	.	53000	100	.	223.687	4.220509434
1968	YR1968	Bhutan	BTN	.	42.63957212	54.99633293	2.36409495	279515	5.487	38.46731707	.	.
1968	YR1968	Bolivia	BOL	1414.698631	42.84314478	53.18926824	3.967586974	4324064	39.166	44.8797561	2178.198	0.503738613
1968	YR1968	Bosnia and Herzegovina	BIH	.	35.88867437	59.80336568	4.307959946	3675452	25.387	64.94982927	.	.
1968	YR1968	Botswana	BWA	531.2139248	48.47229732	48.20117547	3.326527205	652843	5.912	53.45763415	.	.
1968	YR1968	Brazil	BRA	4150.485267	42.87223027	53.7241468	3.403622935	90557064	53.97	58.2462439	77421.371	0.854945684
1968	YR1968	British Virgin Islands	VGB	.	.	.	.	9424	15.657	.	14.668	1.556451613
1968	YR1968	Brunei Darussalam	BRN	.	44.41797372	51.9847393	3.597286986	117950	58.118	66.20514634	429.039	3.637465028
1968	YR1968	Bulgaria	BGR	.	23.347868	67.54428227	9.10784973	8369603	49.768	71.22512195	59526.411	7.112214403
1968	YR1968	Burkina Faso	BFA	269.1258198	43.02332279	54.26839805	2.708279161	5434041	5.52	38.21653659	102.676	0.018894962
1968	YR1968	Burundi	BDI	231.1709214	45.48793767	51.49421045	3.017851882	3316233	2.611	43.46797561	55.005	0.016586591
1968	YR1968	Cabo Verde	CPV	.	48.60684481	47.30397773	4.089177466	257509	18.954	52.42231707	29.336	0.113922232
1968	YR1968	Cambodia	KHM	.	46.21017852	51.21908654	2.57073493	6778723	13.291	42.53968293	491.378	0.072488284
1968	YR1968	Cameroon	CMR	850.4103136	41.777081	54.51894743	3.703971566	6208282	18.875	45.08456098	506.046	0.081511439
1968	YR1968	Canada	CAN	23294.30239	31.58134645	60.56752004	7.851133513	20744000	74.662	72.35341463	303539.592	14.6326452
1968	YR1968	Cayman Islands	CYM	.	.	.	.	8631	100	.	22.002	2.549183177
1968	YR1968	Central African Republic	CAF	569.4397794	40.41373087	55.4199063	4.166362833	1755344	25.815	40.5127561	183.35	0.104452461
1968	YR1968	Chad	TCD	606.5101249	42.68533146	53.53882662	3.775841927	3499352	10.196	40.40597561	124.678	0.035628882
1968	YR1968	Channel Islands	CHI	.	21.37105605	64.85689739	13.77204656	118726	36.604	71.53597561	.	.
1968	YR1968	Chile	CHL	4579.300856	39.25348646	55.68634369	5.060169845	9188822	73.854	61.06412195	21224.596	2.309827745
1968	YR1968	China	CHN	172.9137487	40.80837683	55.54344279	3.648180377	774510000	17.656	55.83956098	468928.626	0.605451997
1968	YR1968	Colombia	COL	2556.427094	46.56915343	50.1151372	3.31570937	20905059	53.306	60.19578049	26604.085	1.272614681
1968	YR1968	Comoros	COM	.	44.53133855	52.43023915	3.038422305	220575	18.685	44.71204878	18.335	0.083123654
1968	YR1968	Congo, Dem. Rep.	COD	985.1603349	43.81563504	53.32728148	2.857083488	18913203	24.134	43.13346341	3369.973	0.178180978
1968	YR1968	Congo, Rep.	COG	1511.099468	43.12738638	53.04819513	3.824418493	1287516	37.569	52.67658537	451.041	0.350318753
1968	YR1968	Costa Rica	CRI	3456.889822	44.3126531	52.43673109	3.250615816	1746869	37.601	65.45631707	1037.761	0.59406916
1968	YR1968	Cote d'Ivoire	CIV	1692.163582	44.78618218	52.75518852	2.458629301	4834279	26.659	42.161	1763.827	0.364858338
1968	YR1968	Croatia	HRV	.	24.24475773	66.99935297	8.755889295	4364000	38.076	67.54892683	.	.
1968	YR1968	Cuba	CUB	.	37.55643873	56.97062529	5.472935974	8413327	59.895	68.82087805	16035.791	1.90599878
1968	YR1968	Curacao	CUW	.	40.5312142	54.68213058	4.786655212	140298	77.734	.	.	.
1968	YR1968	Cyprus	CYP	.	32.35743776	59.07838521	8.564177025	598493	39.726	72.0024878	1624.481	2.714285714
1968	YR1968	Czech Republic	CZE	.	21.78920559	66.65560092	11.55519349	9876346	63.456	69.84073171	.	.
1968	YR1968	Denmark	DNK	28328.06847	23.45279597	64.60643378	11.94077025	4864883	78.698	73.12146341	53325.514	10.96131479
1968	YR1968	Djibouti	DJI	.	44.65620595	52.96877447	2.375019578	140462	59.54	47.79163415	121.011	0.861521266
1968	YR1968	Dominica	DMA	.	.	.	.	69040	38.381	.	22.002	0.31868482
1968	YR1968	Dominican Republic	DOM	1322.874535	48.4512444	48.90302998	2.645725613	4250025	38.104	57.33034146	2350.547	0.553066629
1968	YR1968	Ecuador	ECU	2355.276298	44.57239396	51.0523118	4.375294238	5730906	38.215	56.97731707	3116.95	0.543884335
1968	YR1968	Egypt, Arab Rep.	EGY	737.6143832	42.14810449	53.65948714	4.19240837	33377259	40.758	51.56868293	22904.082	0.686218182
1968	YR1968	El Salvador	SLV	2539.387487	45.90098978	50.85374361	3.245266613	3477742	39.205	54.21353659	1261.448	0.362720409
1968	YR1968	Equatorial Guinea	GNQ	.	39.50085116	55.95564006	4.543508775	301353	26.773	39.13304878	29.336	0.097347629
1968	YR1968	Eritrea	ERI	.	43.84713635	53.53631748	2.616546166	1718525	12.263	42.38221951	.	.
1968	YR1968	Estonia	EST	.	22.26592738	66.22171416	11.51235846	1331214	63.577	69.88292683	.	.
1968	YR1968	Ethiopia	ETH	.	43.84589313	53.49265843	2.661448443	26946079	8.26	42.34417073	1727.157	0.064096784
1968	YR1968	Faroe Islands	FRO	.	.	.	.	38200	27.122	.	183.35	4.79973822
1968	YR1968	Fiji	FJI	1992.037161	45.30679987	52.50394875	2.189251381	498892	33.987	59.1824878	396.036	0.79383113
1968	YR1968	Finland	FIN	15847.10131	25.58336656	65.71578642	8.700847013	4626469	62.106	69.61634146	33314.695	7.200890139
1968	YR1968	France	FRA	18023.81084	25.01705114	62.41764666	12.5653022	51276054	70.238	71.3097561	384631.63	7.501194027
1968	YR1968	French Polynesia	PYF	.	45.82245178	51.4740874	2.703460817	103386	52.38	59.54931707	154.014	1.489698799
1968	YR1968	Gabon	GAB	6382.472138	33.68476672	59.72011388	6.5951194	565873	28.533	44.93331707	1961.845	3.46693516
1968	YR1968	Gambia, The	GMB	444.2475126	40.18095932	57.3572889	2.46175178	425510	17.373	36.2112439	36.67	0.086178938
1968	YR1968	Georgia	GEO	2067.151951	31.33379995	60.97620341	7.689996636	4042300	47.025	66.52573171	.	.
1968	YR1968	Germany	DEU	.	23.41249233	63.42641936	13.16108831	77294314	72.147	70.46509756	.	.
1968	YR1968	Ghana	GHA	983.318069	45.19270115	52.32356812	2.483730729	8221020	27.86	48.75641463	1763.827	0.214550871
1968	YR1968	Gibraltar	GIB	.	.	.	.	27694	100	.	66.006	2.383404348
1968	YR1968	Greece	GRC	11355.57426	26.16528898	64.73570937	9.099001654	8740765	62.543	70.30256098	22321.029	2.553669959
1968	YR1968	Greenland	GRL	.	.	.	.	43400	70.186	.	542.716	12.50497696
1968	YR1968	Grenada	GRD	.	49.61736307	45.27237846	5.110258464	94868	31.848	62.92817073	40.337	0.425190791
1968	YR1968	Guam	GUM	.	38.91444457	59.33904285	1.746512585	80217	58.738	65.01414634	.	.
1968	YR1968	Guatemala	GTM	1788.402712	46.23411147	50.92938777	2.836500763	5311615	34.919	51.27017073	2141.528	0.403178318
1968	YR1968	Guinea	GIN	.	41.6000865	55.2593472	3.140566305	4097191	14.716	36.21158537	748.068	0.1825807
1968	YR1968	Guinea-Bissau	GNB	.	40.44474205	56.49548635	3.059771604	685476	14.815	40.75085366	62.339	0.090942644
1968	YR1968	Guyana	GUY	1763.300175	47.44719054	49.08794921	3.464860248	686146	29.329	61.61939024	1331.121	1.939996735
1968	YR1968	Haiti	HTI	.	42.08058076	54.35634773	3.563071513	4534234	18.866	46.39107317	264.024	0.058229019
1968	YR1968	Honduras	HND	1332.194978	47.77463587	48.99159497	3.23376916	2560727	27.596	51.32463415	1224.778	0.478293078
1968	YR1968	Hong Kong SAR, China	HKG	4962.697485	38.35092931	58.00389352	3.645177174	3802700	87.22	70.69053659	6204.564	1.631620691
1968	YR1968	Hungary	HUN	.	21.79673882	67.08152805	11.12173313	10255815	59.276	69.2302439	61154.559	5.962915575
1968	YR1968	Iceland	ISL	14573.95639	33.53500043	57.82469988	8.640299696	201488	84.057	74.00585366	1595.145	7.916823831
1968	YR1968	India	IND	340.3616854	41.26296339	55.4336063	3.303430313	529967317	19.366	46.36239024	187336.029	0.353486004
1968	YR1968	Indonesia	IDN	708.9250444	43.07133281	53.6016097	3.327057494	108821564	16.549	53.39041463	27586.841	0.25350528
1968	YR1968	Iran, Islamic Rep.	IRN	4674.840502	44.60059713	51.99150533	3.407897542	27032943	39.437	49.51058537	82404.824	3.04831124
1968	YR1968	Iraq	IRQ	1454.58603	44.44188884	51.66753377	3.890577389	9260682	54.02	56.71790244	19717.459	2.129158414
1968	YR1968	Ireland	IRL	.	30.64822784	58.20568626	11.1460859	2915550	50.524	70.84429268	17821.62	6.112609971
1968	YR1968	Isle of Man	IMN	.	.	.	.	53254	56.151	.	.	.
1968	YR1968	Israel	ISR	11238.6241	33.67240807	60.24161841	6.085973518	2803000	82.952	71.05658537	13809.922	4.926836247
1968	YR1968	Italy	ITA	15979.65727	24.63057085	64.68225331	10.68717584	53235750	63.309	70.78	249495.346	4.686612774
1968	YR1968	Jamaica	JAM	3977.347587	45.09137379	49.38900644	5.51961977	1825633	39.815	67.68346341	3883.353	2.127126865
1968	YR1968	Japan	JPN	17097.27529	24.47634844	68.92560593	6.59804563	101061000	70.316	71.61121951	562565.471	5.566593157
1968	YR1968	Jordan	JOR	.	46.06005837	50.58976486	3.350176766	1498309	55.296	58.77278049	1507.137	1.005891976
1968	YR1968	Kazakhstan	KAZ	.	38.47196677	56.21210113	5.315932098	12341412	48.997	61.60897561	.	.
1968	YR1968	Kenya	KEN	625.6573322	48.94960078	47.52549574	3.524903485	10502245	9.525	51.09180488	2819.923	0.268506686
1968	YR1968	Kiribati	KIR	.	45.69126104	50.74309549	3.565643476	49388	21.863	53.33056098	33.003	0.668239248
1968	YR1968	Korea, Dem. People�s Rep.	PRK	.	39.74994971	57.01403573	3.236014566	13609982	49.012	57.27714634	.	.
1968	YR1968	Korea, Rep.	KOR	1506.094721	42.71028024	53.8148603	3.474859462	30838302	36.846	59.4182439	37242.052	1.207655726
1968	YR1968	Kosovo	XKX	.	.	.	.	1163000	.	.	.	.
1968	YR1968	Kuwait	KWT	.	42.24512007	55.95317036	1.801709569	634897	83.371	65.39412195	22442.04	35.34752881
1968	YR1968	Kyrgyz Republic	KGZ	.	42.10365469	51.62108872	6.275256581	2818300	36.871	59.53585366	.	.
1968	YR1968	Lao PDR	LAO	.	42.35415268	54.65290912	2.992938191	2556852	8.994	45.62543902	168.682	0.065972532
1968	YR1968	Latvia	LVA	.	21.92886939	66.50735643	11.56377417	2323619	59.175	70.04292683	.	.
1968	YR1968	Lebanon	LBN	.	42.82937856	52.03637878	5.134242652	2210959	56.101	65.53697561	3700.003	1.673483317
1968	YR1968	Lesotho	LSO	349.4259857	43.92183086	51.86986064	4.208308497	991491	7.802	48.52117073	.	.
1968	YR1968	Liberia	LBR	1493.238366	43.37110311	54.23482222	2.394074673	1346491	24.407	38.16829268	883.747	0.656333388
1968	YR1968	Libya	LBY	.	45.33501726	51.48521068	3.179772057	1958914	43.07	53.97736585	30139.073	15.38560294
1968	YR1968	Liechtenstein	LIE	.	.	.	.	20236	18.855	.	.	.
1968	YR1968	Lithuania	LTU	.	27.27110193	63.10096428	9.627933787	3078850	47.507	71.31365854	.	.
1968	YR1968	Luxembourg	LUX	31156.39292	22.45603483	65.36592483	12.17804034	335850	73.425	69.83514634	12269.782	36.53351794
1968	YR1968	Macao SAR, China	MAC	.	41.84692108	53.52483219	4.628246725	233004	96.715	68.29258537	168.682	0.723944653
1968	YR1968	Macedonia, FYR	MKD	.	35.32811249	60.1002512	4.571636314	1672399	44.364	65.30246341	.	.
1968	YR1968	Madagascar	MDG	721.1514333	45.44720357	51.13850186	3.414294571	6234465	13.41	43.80897561	913.083	0.146457314
1968	YR1968	Malawi	MWI	296.5522149	45.19494812	52.20655967	2.598492215	4370650	5.505	39.70543902	388.702	0.088934598
1968	YR1968	Malaysia	MYS	1881.333231	45.16086493	51.59878308	3.240351994	10297801	32.013	63.59846341	.	.
1968	YR1968	Maldives	MDV	.	44.96766977	52.62143162	2.410898608	109959	11.516	42.72509756	.	.
1968	YR1968	Mali	MLI	348.7666955	42.21161822	55.29285994	2.495521841	5780835	13.619	31.09378049	198.018	0.034254221
1968	YR1968	Malta	MLT	.	29.58635923	61.75419576	8.65944501	307900	89.682	70.81168293	638.058	2.072289704
1968	YR1968	Marshall Islands	MHL	.	.	.	.	18961	48.229	.	.	.
1968	YR1968	Mauritania	MRT	1212.263559	46.05166379	51.56596218	2.382374031	1083583	12.606	48.16270732	234.688	0.216585162
1968	YR1968	Mauritius	MUS	.	45.12974012	52.33001642	2.540243463	798413	39.994	62.93168293	638.058	0.799157829
1968	YR1968	Mexico	MEX	5036.374162	46.73439915	49.5740839	3.691516952	48894019	57.411	60.52309756	93988.877	1.922298042
1968	YR1968	Micronesia, Fed. Sts.	FSM	.	46.67397223	49.97174803	3.354279746	58403	24.295	60.79758537	.	.
1968	YR1968	Moldova	MDA	.	33.32418729	60.5128211	6.162991608	2960000	30.26	64.48231707	.	.
1968	YR1968	Monaco	MCO	.	.	.	.	23304	100	.	.	.
1968	YR1968	Mongolia	MNG	.	43.64702627	51.51933885	4.833634882	1207104	43.717	54.26573171	2482.559	2.056623953
1968	YR1968	Montenegro	MNE	.	34.06974263	59.33172524	6.598532135	517481	25.079	68.58809756	.	.
1968	YR1968	Morocco	MAR	939.69873	47.98801172	48.64356519	3.368423089	15302947	33.419	51.77521951	5628.845	0.367827517
1968	YR1968	Mozambique	MOZ	.	44.0294109	53.10288459	2.867704504	8756481	6.471	38.37117073	2779.586	0.317431854
1968	YR1968	Myanmar	MMR	164.2936679	42.47134962	53.81801803	3.710632345	25128116	22.073	49.73585366	2929.933	0.116599788
1968	YR1968	Namibia	NAM	.	42.90486606	53.48671746	3.608416476	737886	21.387	51.36382927	.	.
1968	YR1968	Nauru	NRU	.	.	.	.	6241	100	.	47.671	7.638359237
1968	YR1968	Nepal	NPL	277.8598081	41.30961455	55.82592006	2.864465388	11534264	3.867	39.30363415	253.023	0.02193664
1968	YR1968	Netherlands	NLD	22188.72983	27.82108491	62.33396373	9.844951363	12729721	61.3	73.61268293	113552.322	8.920252219
1968	YR1968	New Caledonia	NCL	.	37.85354278	58.6204099	3.526047318	99500	49.156	62.13170732	1840.834	18.50084422
1968	YR1968	New Zealand	NZL	.	32.15625248	59.51432078	8.329426741	2748100	80.277	71.12439024	13487.226	4.907836687
1968	YR1968	Nicaragua	NIC	2148.975918	48.67709863	48.78357768	2.539323692	2256782	45.293	52.30085366	1232.112	0.54595969
1968	YR1968	Niger	NER	658.0678133	49.047891	49.42793249	1.524176516	4263745	7.906	35.61939024	161.348	0.03784185
1968	YR1968	Nigeria	NGA	1089.144625	42.45481505	54.66851012	2.876674827	53505978	17.269	40.17846341	6633.603	0.123978726
1968	YR1968	Northern Mariana Islands	MNP	.	.	.	.	12257	64.592	.	.	.
1968	YR1968	Norway	NOR	30749.30827	24.56478433	62.91182835	12.52338731	3816486	62.34	73.94195122	21140.255	5.539193646
1968	YR1968	Oman	OMN	6875.538471	45.89970232	50.92606353	3.174234142	679597	26.575	48.81834146	161.348	0.237417175
1968	YR1968	Pakistan	PAK	424.9650605	41.7268474	54.40622253	3.866930068	55042397	24.289	51.64109756	24737.582	0.449427775
1968	YR1968	Palau	PLW	.	.	.	.	11205	59.142	.	77.007	6.872556894
1968	YR1968	Panama	PAN	3106.396302	44.32034974	51.93778025	3.741870008	1434657	46.385	64.62360976	2020.517	1.408362417
1968	YR1968	Papua New Guinea	PNG	1045.56837	43.63879938	53.67705458	2.68414604	2403595	7.625	47.2372439	502.379	0.209011502
1968	YR1968	Paraguay	PRY	1235.718349	46.72034254	49.84595268	3.43370478	2350901	36.735	65.10895122	590.387	0.251132225
1968	YR1968	Peru	PER	3338.78147	44.64614866	51.8729459	3.480905438	12629329	55.207	51.96919512	14502.985	1.148357526
1968	YR1968	Philippines	PHL	1226.255666	46.74579213	50.26855309	2.98565478	33797042	32.403	60.24546341	22251.356	0.65838176
1968	YR1968	Poland	POL	.	28.92758159	63.44127027	7.631148134	32294655	51.326	70.2195122	276073.762	8.548589914
1968	YR1968	Portugal	PRT	7491.480547	29.01282515	61.76231365	9.224861198	8836650	38.025	66.22165854	13010.516	1.472335783
1968	YR1968	Puerto Rico	PRI	9701.771536	37.59694884	56.34458182	6.058469343	2662064	55.702	70.86414634	.	.
1968	YR1968	Qatar	QAT	.	37.0274997	60.83947597	2.133024324	93201	87.848	67.17558537	7080.977	75.97533288
1968	YR1968	Romania	ROU	.	26.27584143	65.47823957	8.245918998	19799831	39.328	67.6712439	100189.774	5.060132786
1968	YR1968	Russian Federation	RUS	.	27.57199712	65.15889605	7.269106828	128928000	60.783	67.87434146	.	.
1968	YR1968	Rwanda	RWA	303.9311659	48.51971628	48.62438667	2.855897051	3527263	3.066	44.09146341	55.005	0.015594244
1968	YR1968	Samoa	WSM	.	51.44139165	46.28743473	2.271173622	137506	19.844	53.9695122	29.336	0.213343418
1968	YR1968	San Marino	SMR	.	.	.	.	18589	57.663	.	.	.
1968	YR1968	Sao Tome and Principe	STP	.	45.85558062	50.33834908	3.806070297	70046	26.264	54.74714634	14.668	0.209405248
1968	YR1968	Saudi Arabia	SAU	14253.52505	44.01104708	52.48698558	3.501967337	5387486	44.654	50.7752439	29104.979	5.402330326
1968	YR1968	Senegal	SEN	1027.355336	44.94442436	52.53408525	2.521490385	4013539	28.507	38.55056098	-80.674	-0.020100465
1968	YR1968	Serbia	SRB	.	.	.	.	.	.	.	.	.
1968	YR1968	Seychelles	SYC	3381.233237	43.39841562	50.57813875	6.023445627	51134	36.641	.	7.334	0.143427074
1968	YR1968	Sierra Leone	SLE	427.619497	39.93952787	57.09756109	2.962911043	2596568	22.484	33.08695122	385.035	0.148286122
1968	YR1968	Singapore	SGP	5180.103829	40.99694221	55.9660488	3.037008993	2012000	100	67.67373171	5419.826	2.693750497
1968	YR1968	Sint Maarten (Dutch part)	SXM	.	.	.	.	.	100	.	.	.
1968	YR1968	Slovak Republic	SVK	.	28.75911584	62.53482379	8.706060368	4483915	39.435	70.30682927	.	.
1968	YR1968	Slovenia	SVN	.	24.79943601	65.66155531	9.539008682	1704546	35.169	68.91707317	.	.
1968	YR1968	Solomon Islands	SLB	.	43.25211278	53.16533374	3.582553478	149921	8.292	53.38170732	36.67	0.244595487
1968	YR1968	Somalia	SOM	.	43.40364767	53.43314264	3.163209694	3313786	21.563	40.1685122	154.014	0.046476749
1968	YR1968	South Africa	ZAF	5847.575903	42.01321396	54.2908042	3.695981841	21374931	47.59	55.10926829	138084.552	6.460116854
1968	YR1968	South Sudan	SSD	.	42.93342272	54.54305694	2.523520341	3484537	8.656	35.06639024	.	.
1968	YR1968	Spain	ESP	12176.29042	28.0017521	62.73148986	9.266758038	33113134	64.168	71.53780488	97157.165	2.93409754
1968	YR1968	Sri Lanka	LKA	662.5653431	40.91140179	55.37033331	3.718264902	11992000	18.742	63.33653659	3241.628	0.270315877
1968	YR1968	St. Kitts and Nevis	KNA	.	.	.	.	46402	32.878	.	33.003	0.711240895
1968	YR1968	St. Lucia	LCA	.	48.61878453	46.75476136	4.626454106	101179	23.403	61.79012195	36.67	0.362426986
1968	YR1968	St. Martin (French part)	MAF	.	.	.	.	5161	.	.	.	.
1968	YR1968	St. Vincent and the Grenadines	VCT	1639.272395	50.08407344	45.39401668	4.521909878	88613	29.697	64.00473171	22.002	0.24829314
1968	YR1968	Sudan	SDN	776.8941368	46.1249668	50.83827117	3.036762021	9639840	15.197	51.45782927	3105.949	0.237411935
1968	YR1968	Suriname	SUR	.	48.67749136	47.38041825	3.942090384	359733	46.412	62.60634146	1452.132	4.036693881
1968	YR1968	Swaziland	SWZ	.	46.88231392	50.37001942	2.747666651	422140	8.344	46.90429268	278.692	0.660188563
1968	YR1968	Sweden	SWE	24157.94022	20.80022694	65.91200911	13.28776396	7912273	79.519	73.97292683	77685.395	9.818341076
1968	YR1968	Switzerland	CHE	.	23.95088404	65.13421178	10.91490418	6067714	56.114	72.5902439	36028.275	5.937701579
1968	YR1968	Syrian Arab Republic	SYR	.	48.4059934	48.12509055	3.468916046	5935860	42.001	57.28009756	5962.542	1.004495052
1968	YR1968	Tajikistan	TJK	.	46.19781787	48.78126893	5.020913201	2750894	36.368	59.35034146	.	.
1968	YR1968	Tanzania	TZA	.	46.18831735	51.32244493	2.489237723	12787489	6.804	45.95795122	1653.817	0.129330864
1968	YR1968	Thailand	THA	829.7821522	44.0707115	52.45085754	3.478430954	34790945	20.556	58.44502439	17099.221	0.49148481
1968	YR1968	Timor-Leste	TLS	.	41.74337323	55.65800344	2.598623335	579807	12.253	38.34587805	.	.
1968	YR1968	Togo	TGO	554.315972	44.49233726	52.61709957	2.890563167	1945780	18.7	45.30821951	194.351	0.099883337
1968	YR1968	Tonga	TON	.	47.93395563	49.08936212	2.976682245	81097	20.127	64.21226829	14.668	0.180869823
1968	YR1968	Trinidad and Tobago	TTO	6876.575242	42.37053769	53.75364478	3.875817527	931468	12.761	64.918	4041.034	4.338349788
1968	YR1968	Tunisia	TUN	1195.52309	46.05272805	50.4401645	3.507107458	4842167	41.848	48.87912195	3597.327	0.742916756
1968	YR1968	Turkey	TUR	4119.829627	42.09254017	54.01387016	3.893589667	33256432	36.577	51.0285122	36314.301	1.091948198
1968	YR1968	Turkmenistan	TKM	.	45.06404851	50.26134418	4.674607308	2071789	47.575	57.69380488	.	.
1968	YR1968	Turks and Caicos Islands	TCA	.	.	.	.	5559	50.42	.	.	.
1968	YR1968	Tuvalu	TUV	.	.	.	.	7133	20.719	.	.	.
1968	YR1968	Uganda	UGA	.	46.90282342	50.50426466	2.592911916	8872920	6.283	48.24329268	982.756	0.110759029
1968	YR1968	Ukraine	UKR	.	25.45859745	65.82586499	8.715537559	46409002	53.197	70.22307317	.	.
1968	YR1968	United Arab Emirates	ARE	.	35.80029914	62.48949201	1.71020885	183194	79.8	60.30604878	1243.113	6.785773552
1968	YR1968	United Kingdom	GBR	16670.88308	23.89501221	63.39286685	12.71212094	55211700	77.4	71.72439024	606969.174	10.99348823
1968	YR1968	United States	USA	22380.60677	29.00627489	61.15450426	9.839220843	200706000	72.974	69.95121951	3831354.94	19.08938916
1968	YR1968	Uruguay	URY	5300.418244	28.00952438	63.26136831	8.729107307	2774774	81.958	68.65109756	4884.444	1.760303362
1968	YR1968	Uzbekistan	UZB	.	45.34851116	48.65260779	5.998881048	11323095	36.087	61.58234146	.	.
1968	YR1968	Vanuatu	VUT	.	45.71170032	51.52281432	2.765485354	80673	11.918	51.28092683	62.339	0.772736851
1968	YR1968	Venezuela, RB	VEN	14066.96337	46.7271764	50.75720031	2.515623284	10881995	69.973	63.6302439	65635.633	6.031580882
1968	YR1968	Vietnam	VNM	.	44.09018776	50.64335266	5.266459583	40856000	17.529	61.29304878	23622.814	0.578196936
1968	YR1968	Virgin Islands (U.S.)	VIR	.	37.51667294	58.16204385	4.321283218	54600	67.14	68.44273171	.	.
1968	YR1968	West Bank and Gaza	PSE	.	.	.	.	.	.	.	.	.
1968	YR1968	Yemen, Rep.	YEM	.	43.80570609	53.05573712	3.138556792	5971407	12.347	39.35658537	11646.392	1.950359773
1968	YR1968	Zambia	ZMB	1618.481334	47.02162658	50.39041841	2.587955016	3912085	27.791	48.10914634	4572.749	1.168877721
1968	YR1968	Zimbabwe	ZWE	920.797113	48.25149528	48.48740506	3.261099663	4851431	16.306	54.26014634	6384.247	1.315951314
1969	YR1969	Afghanistan	AFG	.	44.03883834	53.29695862	2.664203033	10854428	11.152	36.26939024	942.419	0.08682346
1969	YR1969	Albania	ALB	.	41.19761694	53.58228241	5.220100655	2081695	31.548	66.68160976	3245.295	1.558967572
1969	YR1969	Algeria	DZA	2543.563265	47.01209762	49.45915843	3.528743949	14144438	39.334	49.95590244	11276.025	0.797205587
1969	YR1969	American Samoa	ASM	.	.	.	.	26614	69.98	.	.	.
1969	YR1969	Andorra	AND	.	.	.	.	23058	78.424	.	.	.
1969	YR1969	Angola	AGO	.	46.5158389	50.90521348	2.578947622	6642632	14.436	36.60721951	2786.92	0.419550564
1969	YR1969	Antigua and Barbuda	ATG	.	41.68259748	54.31345775	4.003944773	65910	34.245	65.18919512	1257.781	19.08331058
1969	YR1969	Argentina	ARG	6954.764115	29.44159039	63.67980716	6.878602449	23605987	78.394	66.33509756	77329.696	3.275850995
1969	YR1969	Armenia	ARM	.	40.13524569	54.35626339	5.50849092	2462925	59.042	69.60004878	.	.
1969	YR1969	Aruba	ABW	.	38.13472738	58.08670776	3.778564861	58726	50.639	68.72841463	.	.
1969	YR1969	Australia	AUS	24763.08289	29.27627444	62.44504826	8.278677307	12263000	84.922	70.96878049	142257.598	11.60055435
1969	YR1969	Austria	AUT	18554.12112	24.49728893	61.67376132	13.82894975	7441055	65.208	69.83317073	44693.396	6.006325178
1969	YR1969	Azerbaijan	AZE	.	44.21056679	50.60332063	5.186112584	5071930	49.963	62.65758537	.	.
1969	YR1969	Bahamas, The	BHS	21576.02241	42.2580488	54.37082948	3.371121718	164248	66.093	65.57668293	1745.492	10.62717354
1969	YR1969	Bahrain	BHR	.	45.18474299	52.5210757	2.294181312	206043	83.526	62.81729268	1272.449	6.175647802
1969	YR1969	Bangladesh	BGD	394.3095963	44.80247485	52.46233234	2.735192808	63417394	7.296	48.04846341	.	.
1969	YR1969	Barbados	BRB	.	37.64485337	54.30640612	8.048740506	237913	37.433	64.94578049	480.377	2.019128841
1969	YR1969	Belarus	BLR	.	29.08018941	62.0407158	8.879094791	8960304	42.76	70.04514634	.	.
1969	YR1969	Belgium	BEL	18993.61797	23.68040255	63.00255082	13.31704663	9646032	93.707	70.76487805	123618.237	12.81544961
1969	YR1969	Belize	BLZ	1306.575402	47.2610493	48.45674613	4.282204577	119261	51.238	65.03919512	135.679	1.13766445
1969	YR1969	Benin	BEN	581.6103742	42.02874351	53.29774393	4.673512564	2850661	15.776	41.58995122	201.685	0.070750258
1969	YR1969	Bermuda	BMU	40290.56883	.	.	.	54000	100	.	198.018	3.667
1969	YR1969	Bhutan	BTN	.	42.85565875	54.78782716	2.356514091	288774	5.781	39.05565854	.	.
1969	YR1969	Bolivia	BOL	1428.913478	42.67299409	53.42172698	3.905278923	4413590	39.47	45.26368293	2548.565	0.577435829
1969	YR1969	Bosnia and Herzegovina	BIH	.	35.39488996	60.2045049	4.400605143	3717466	26.283	65.5044878	.	.
1969	YR1969	Botswana	BWA	592.6713865	48.27652752	48.45570334	3.267769135	673640	6.81	53.92787805	.	.
1969	YR1969	Brazil	BRA	4438.027725	42.54032428	54.03792984	3.421745883	92935072	54.94	58.71356098	84315.331	0.907249859
1969	YR1969	British Virgin Islands	VGB	.	.	.	.	9621	16.135	.	18.335	1.905727055
1969	YR1969	Brunei Darussalam	BRN	.	43.60751458	52.81149669	3.580988735	123653	59.908	66.58841463	487.711	3.944190598
1969	YR1969	Bulgaria	BGR	.	23.09433756	67.54977023	9.355892205	8434172	51.034	70.43	66376.367	7.869932816
1969	YR1969	Burkina Faso	BFA	269.9030409	43.19281557	54.06396398	2.743220456	5528174	5.632	38.65773171	121.011	0.021889868
1969	YR1969	Burundi	BDI	222.7248131	45.42367914	51.56380786	3.012512998	3391753	2.726	43.62743902	73.34	0.021623037
1969	YR1969	Cabo Verde	CPV	.	48.54308461	47.43326954	4.023645856	264909	19.255	52.98873171	36.67	0.138424893
1969	YR1969	Cambodia	KHM	.	45.84229757	51.58591484	2.571787584	6879184	14.579	42.36168293	1345.789	0.195632069
1969	YR1969	Cameroon	CMR	870.1869554	41.9624801	54.33359274	3.703927163	6364569	19.577	45.57178049	572.052	0.089880713
1969	YR1969	Canada	CAN	24188.42626	30.86109857	61.2179092	7.920992236	21028000	75.161	72.50146341	307400.943	14.61864861
1969	YR1969	Cayman Islands	CYM	.	.	.	.	8827	100	.	44.004	4.985159171
1969	YR1969	Central African Republic	CAF	597.2743938	40.53894053	55.32434634	4.136713127	1792220	26.645	41.20236585	187.017	0.104349354
1969	YR1969	Chad	TCD	635.7067823	42.6533807	53.59900414	3.747615162	3568376	10.862	40.84541463	161.348	0.045216087
1969	YR1969	Channel Islands	CHI	.	21.49668256	64.66175441	13.84156303	119972	36.346	71.64070732	.	.
1969	YR1969	Chile	CHL	4663.498273	38.95113402	55.97566623	5.073199745	9378243	74.547	61.65246341	22555.717	2.405111171
1969	YR1969	China	CHN	196.7401226	40.51529256	55.772988	3.711719449	796025000	17.528	57.594	577237.138	0.725149509
1969	YR1969	Colombia	COL	2648.892091	46.30420859	50.357753	3.338038416	21490945	54.063	60.53704878	28048.883	1.305148889
1969	YR1969	Comoros	COM	.	44.59514035	52.37723289	3.027626761	225325	19.035	45.16821951	18.335	0.081371352
1969	YR1969	Congo, Dem. Rep.	COD	1046.859398	43.88316012	53.26639157	2.850448309	19458904	24.37	43.48895122	3652.332	0.187694641
1969	YR1969	Congo, Rep.	COG	1579.014394	43.29617771	52.87194553	3.831876765	1325147	38.345	53.02870732	502.379	0.379111902
[truncated: 10,370 more rows]
